# Supplementary material for: A transcriptomic variation map provides insights into the genetic basis of Pinus massoniana Lamb. evolution and the association with oleoresin yield
Source: BMC Plant Biol. 2020 Aug 13;20:375. doi: 10.1186/s12870-020-02577-z (PMC7427074; doi:10.1186/s12870-020-02577-z)
Supplement: Supplementary file 1 — Additional file 1 Table S1. Statistical results following combination of full-length transcripts and unigenes of 204 accessions of masson pine [file 12870_2020_2577_MOESM1_ESM.xlsx]

## Sheet: Sheet1
Table S1 Statistical results following combination of full-length transcripts and unigenes of 204 accessions of masson pine
Massonpine Unigene Length	Total Number
200-300	142,745(33.72%)
300-500	103,532(24.46%)
500-1000	63,450(14.99%)
1000-2000	57,067(13.48%)
2000+	56,494(13.35%)
Total Number	423288
Total Length	358331584
N50 Length	1711
Mean Length	846.54
