# Supplementary material for: A transcriptomic variation map provides insights into the genetic basis of Pinus massoniana Lamb. evolution and the association with oleoresin yield
Source: BMC Plant Biol. 2020 Aug 13;20:375. doi: 10.1186/s12870-020-02577-z (PMC7427074; doi:10.1186/s12870-020-02577-z)
Supplement: Supplementary file 2 — Additional file 2 Table S2. Numbers of reads mapped to reference sequences for 204 accessions of masson pine [file 12870_2020_2577_MOESM2_ESM.xls]

## Sheet: Sheet1
Table S2 Numbers of reads mapped to reference sequences for 204 accessions of masson pine
BMK-ID	Clones	Clean Reads	Mapped Reads	Mapped Ratio
T169	13-1	40486810	33532532	0.8282
T170	13-2	34086312	28532304	0.8371
T22	3-2	27813549	22344847	0.8034
T23	3-3	28893666	24716048	0.8554
T24	3-4	30989603	26523512	0.8559
T25	3-5	28688268	24397443	0.8504
T26	3-6	30837670	25797338	0.8366
T27	3-7	28505915	21650789	0.7595
T28	3-8	27824673	23710946	0.8522
T29	3-9	30099998	25470947	0.8462
T30	3-10	28739064	23414468	0.8147
T31	3-11	31285529	26531485	0.848
T33	3-13	30283164	25159375	0.8308
T189	3-14	35531303	30046936	0.8456
T34	3-15	30049543	23576733	0.7846
T186	3-16	32797258	29174859	0.8896
T35	3-17	29514506	24702349	0.837
T188	3-18	33550051	29473456	0.8785
T187	3-19	36619028	32390527	0.8845
T190	3-20	32114012	28024934	0.8727
T171	13-4	34490325	28555852	0.8279
T36	5-1	27863448	23137519	0.8304
T37	5-2	27490123	23427521	0.8522
T38	5-3	28912471	24365990	0.8428
T39	5-4	30557190	25180105	0.824
T40	5-5	29375767	24556117	0.8359
T41	5-6	29551016	25223239	0.8535
T42	5-7	29015498	24532446	0.8455
T43	5-8	32923456	27764588	0.8433
T44	5-9	29888293	25470742	0.8522
T45	5-10	30659384	25889367	0.8444
T221	5-11	32653578	26126964	0.8001
T46	5-12	29715088	24997706	0.8412
T172	13-5	34160307	29577300	0.8658
T207	5-13	43741532	36945972	0.8446
T07	5-14	31120263	26189994	0.8416
T47	5-15	29814605	25205128	0.8454
T48	5-16	30078886	25597738	0.851
T49	5-17	30183224	25441815	0.8429
T50	5-18	30947156	25845981	0.8352
T51	5-19	30097954	24844318	0.8254
T52	5-20	31779702	25010522	0.787
T53	5-21	30065728	25079675	0.8342
T54	5-22	29755531	24670214	0.8291
T55	5-23	30114445	25690561	0.8531
T56	5-24	30564437	25960624	0.8494
T57	5-25	31571453	26695759	0.8456
T208	5-26	40006090	34209514	0.8551
T209	5-27	37262351	32165320	0.8632
T198	5-28	28751716	24424944	0.8495
T210	5-29	28411378	23488534	0.8267
T211	5-30	34201522	29020413	0.8485
T58	6-1	30638052	25832038	0.8431
T59	6-2	31235393	26503577	0.8485
T60	6-3	31885383	26953993	0.8453
T61	6-4	30700074	25950743	0.8453
T62	6-5	30365386	25513941	0.8402
T63	6-6	31969553	27145668	0.8491
T64	6-7	31267701	24858708	0.7951
T08	6-8	31150852	26188047	0.8407
T65	6-9	33099308	27740635	0.8381
T66	6-10	31137898	21547973	0.792
T67	6-11	31770621	27017365	0.8504
T68	6-12	31002913	26449479	0.8531
T173	13-6	33864049	29913946	0.8834
T199	6-13	34876763	29673055	0.8508
T69	6-14	28785158	24072684	0.8363
T70	6-15	28674443	24228470	0.8449
T09	6-16	31153600	26194490	0.8408
T71	6-17	29974036	23658602	0.7893
T72	6-18	28798533	24508629	0.851
T73	6-19	28552791	23896063	0.8369
T74	6-20	28403425	23694503	0.8342
T212	6-22	29719243	25106235	0.8448
T213	6-23	31508524	27309249	0.8667
T214	6-24	33964655	29261091	0.8615
T215	6-25	32008668	26292684	0.8214
T217	6-26	28619952	24280734	0.8484
T200	6-27	39854588	33280902	0.8351
T219	6-28	33406188	26538457	0.7944
T201	6-29	32493851	27785606	0.8551
T202	6-30	31394054	26491517	0.8438
T75	7-1	28755443	24087470	0.8377
T10	7-2	30004807	25062443	0.8353
T11	7-3	30229481	25430084	0.8412
T12	7-4	27845414	23500537	0.844
T13	7-5	29390734	25136280	0.8552
T76	7-6	28003528	23379956	0.8349
T77	7-7	27540058	17837586	0.8477
T78	7-8	27987935	23484178	0.8391
T79	7-9	27310385	23123431	0.8467
T81	7-11	29906211	25197906	0.8426
T82	7-12	28260477	23944421	0.8473
T174	13-7	34674361	30587788	0.8821
T83	7-14	27269594	22304455	0.8179
T84	7-15	28422422	23852683	0.8392
T14	7-16	28768679	24315845	0.8452
T85	7-17	27581126	23363689	0.8471
T86	7-18	30611548	25475405	0.8322
T203	7-19	32773629	27621521	0.8428
T175	13-8	34819675	30812766	0.8849
T87	9-1	27309722	23271544	0.8521
T88	9-2	27686994	23713984	0.8565
T89	9-3	29651956	25429513	0.8576
T90	9-4	30096604	25709320	0.8542
T15	9-5	30082145	24851747	0.8261
T91	9-6	27247473	22996099	0.844
T92	9-7	30659234	26285926	0.8574
T191	9-8	34863725	30714947	0.881
T93	9-9	27615641	23700995	0.8582
T94	9-10	29228156	24080285	0.8239
T95	9-11	33254823	28930885	0.87
T96	9-12	30988998	26133641	0.8433
T222	13-9	31495732	26022842	0.8262
T97	9-13	34130311	29158629	0.8543
T98	9-14	33057769	29077858	0.8796
T99	9-15	30497370	25690202	0.8424
T100	9-16	30068821	26346601	0.8762
T101	9-17	27598494	24237770	0.8782
T102	9-18	27666133	24193909	0.8745
T16	9-20	28727772	24061806	0.8376
T220	9-21	30439819	25403737	0.8346
T104	10-1	57180040	50574204	0.8845
T105	10-2	31520132	26820047	0.8509
T106	10-3	29216735	25754544	0.8815
T17	10-4	29253964	24665746	0.8432
T107	10-5	30233478	26897229	0.8897
T108	10-6	28671177	25409325	0.8862
T109	10-7	29502082	26063400	0.8834
T110	10-8	27565152	24141022	0.8758
T111	10-9	27999314	21888299	0.7818
T18	10-10	30700956	25788329	0.84
T113	10-12	28954387	25223813	0.8712
T115	10-14	30828640	26736447	0.8673
T116	10-15	30658412	27169521	0.8862
T117	10-16	27955493	24451993	0.8747
T118	10-17	30140756	25922771	0.8601
T119	10-18	30323484	25378322	0.8369
T120	10-19	35121113	29459280	0.8388
T121	10-20	37792118	31838651	0.8425
T123	11-2	29475122	24910625	0.8451
T124	11-3	32477898	27314581	0.841
T125	11-4	28360406	23731011	0.8368
T19	11-5	29265668	24783682	0.8469
T126	11-6	27619633	23546762	0.8525
T127	11-7	29208379	24645515	0.8438
T128	11-8	29309988	24800448	0.8461
T129	11-9	28384632	24084511	0.8485
T130	11-10	29534989	25007131	0.8467
T131	11-11	34822528	26827359	0.7704
T132	11-12	29815187	25055638	0.8404
T133	11-13	28839594	24476249	0.8487
T134	11-14	27882643	24080535	0.8636
T135	11-15	29057100	25034895	0.8616
T136	11-16	35233055	30095004	0.8542
T137	11-17	28133313	24032659	0.8542
T138	11-18	29396871	25025286	0.8513
T139	11-19	31917853	26954761	0.8445
T140	11-20	29564229	23693790	0.8014
T141	11-21	29096063	24357148	0.8371
T142	11-22	31785951	28831406	0.907
T143	11-23	30177381	26724884	0.8856
T144	11-24	30397148	27098273	0.8915
T20	11-25	28616654	24574929	0.8588
T204	11-26	31435655	26683241	0.8488
T205	11-27	27821069	22465425	0.8075
T195	11-28	38374131	8133979	0.812
T196	11-29	36323270	30346634	0.8355
T145	12-1	28776574	25710092	0.8934
T146	12-2	31113405	27823149	0.8942
T147	12-3	29785567	26190518	0.8793
T148	12-4	33001426	29338159	0.889
T149	12-5	31391631	27692654	0.8822
T150	12-6	27842421	24705529	0.8873
T151	12-7	45737900	40633119	0.8884
T152	12-8	40592656	36240939	0.8928
T154	12-10	31498276	28073364	0.8913
T155	12-11	30844739	27807355	0.9015
T156	12-12	54546218	48469654	0.8886
T157	12-13	30142765	26993223	0.8955
T223	13-12	33001443	26336707	0.798
T160	12-16	32892559	29560584	0.8987
T161	12-17	29488951	26048834	0.8833
T162	12-18	29154261	24678463	0.8465
T163	12-19	30320415	27002848	0.8906
T164	12-20	35779339	31749821	0.8874
T165	12-21	32241933	28843488	0.8946
T166	12-22	33264361	27573576	0.8289
T167	12-23	34628079	29242550	0.8445
T168	12-24	34204909	28626402	0.8369
T218	12-25	30415116	24567141	0.8077
T197	12-27	35519888	30217373	0.8507
T206	12-28	30949701	26623196	0.8602
T216	11-31	29590315	24866619	0.8404
T176	13-13	31974037	27994155	0.8755
T177	13-14	30381028	26345287	0.8672
T178	13-15	33634215	29157883	0.8669
T179	13-16	34027767	29473632	0.8662
T180	13-17	34749269	31123409	0.8957
T181	13-18	35389083	30927693	0.8739
T182	13-19	36554517	31718012	0.8677
T183	13-20	32240836	28578697	0.8864
T184	13-21	34691239	30434103	0.8773
T185	13-22	34231429	29783534	0.8701
