# Supplementary material for: A transcriptomic variation map provides insights into the genetic basis of Pinus massoniana Lamb. evolution and the association with oleoresin yield
Source: BMC Plant Biol. 2020 Aug 13;20:375. doi: 10.1186/s12870-020-02577-z (PMC7427074; doi:10.1186/s12870-020-02577-z)
Supplement: Supplementary file 3 — Additional file 3 Table S3. SNPs and InDels obtained using transcriptomes of 204 accessions [file 12870_2020_2577_MOESM3_ESM.xls]

## Sheet: AllSample.snp
Table S3 The SNPs and Indels obtained using transcriptomes of 204 accessions
Sample	HomoSNP	HeteSNP	AllSNP
13-1	404352	26004	430356
13-2	379829	21995	401824
3-2	365961	21105	387066
3-3	395921	21254	417175
3-4	370396	19595	389991
3-5	364192	19922	384114
3-6	407106	23360	430466
3-7	391153	20175	411328
3-8	376590	19010	395600
3-9	381940	20372	402312
3-10	388154	22152	410306
3-11	394932	21016	415948
3-13	379165	20294	399459
3-14	370507	20800	391307
3-15	370447	20978	391425
3-16	339505	18209	357714
3-17	383731	20790	404521
3-18	361808	19718	381526
3-19	365918	20258	386176
3-20	370224	20452	390676
13-4	380266	22513	402779
5-1	389955	21507	411462
5-2	354521	20269	374790
5-3	382466	21106	403572
5-4	380978	22443	403421
5-5	409989	24562	434551
5-6	351343	19518	370861
5-7	379430	22800	402230
5-8	404711	25463	430174
5-9	385697	21582	407279
5-10	386106	21001	407107
5-11	377065	24480	401545
5-12	384279	22459	406738
13-5	397670	25386	423056
5-13	430393	29619	460012
5-14	439681	27203	466884
5-15	387280	22000	409280
5-16	350734	18140	368874
5-17	396643	22632	419275
5-18	424347	25549	449896
5-19	426042	25024	451066
5-20	390169	25165	415334
5-21	412889	21337	434226
5-22	410926	22949	433875
5-23	418532	24961	443493
5-24	428858	25952	454810
5-25	417837	23295	441132
5-26	430120	26945	457065
5-27	402889	25639	428528
5-28	379474	21393	400867
5-29	377738	22506	400244
5-30	382277	23200	405477
6-1	419545	22715	442260
6-2	400491	20085	420576
6-3	428793	22860	451653
6-4	435269	23844	459113
6-5	437910	23606	461516
6-6	403435	22912	426347
6-7	405806	23547	429353
6-8	430364	23502	453866
6-9	450710	25812	476522
6-10	399396	21828	421224
6-11	401309	21688	422997
6-12	431501	23702	455203
13-6	405998	21391	427389
6-13	402701	22757	425458
6-14	422748	23604	446352
6-15	377110	18998	396108
6-16	421970	23684	445654
6-17	397160	21961	419121
6-18	406234	22099	428333
6-19	397419	21185	418604
6-20	380402	19275	399677
6-22	321794	16253	338047
6-23	355323	18953	374276
6-24	397196	22053	419249
6-25	361884	21552	383436
6-26	334079	20167	354246
6-27	418525	29512	448037
6-28	423970	29976	453946
6-29	382656	26523	409179
6-30	365893	22928	388821
7-1	398322	21993	420315
7-2	435760	29099	464859
7-3	441801	28246	470047
7-4	436603	27222	463825
7-5	375985	20171	396156
7-6	384684	20016	404700
7-7	373795	19813	393608
7-8	378547	20617	399164
7-9	383408	22027	405435
7-11	394374	21684	416058
7-12	338339	16698	355037
13-7	369942	18235	388177
7-14	363099	24438	387537
7-15	362363	19392	381755
7-16	438198	31519	469717
7-17	368713	21581	390294
7-18	376528	20816	397344
7-19	419065	24824	443889
13-8	384358	18081	402439
9-1	367477	18965	386442
9-2	385395	20787	406182
9-3	371332	19880	391212
9-4	375925	19543	395468
9-5	434071	25380	459451
9-6	412720	24436	437156
9-7	401592	21281	422873
9-8	369813	19203	389016
9-9	367199	18150	385349
9-10	374405	19456	393861
9-11	393199	21543	414742
9-12	382505	19779	402284
13-9	286910	12223	299133
9-13	430664	29052	459716
9-14	414445	22388	436833
9-15	407412	24182	431594
9-16	393240	21355	414595
9-17	366484	17664	384148
9-18	369340	18682	388022
9-20	425951	24864	450815
9-21	374453	25687	400140
10-1	466087	28614	494701
10-2	393038	28598	421636
10-3	405790	22789	428579
10-4	423341	26966	450307
10-5	305672	16115	321787
10-6	353222	18888	372110
10-7	350656	18548	369204
10-8	392574	20904	413478
10-9	409954	22272	432226
10-10	429975	24929	454904
10-12	412386	23651	436037
10-14	406505	23536	430041
10-15	409390	22766	432156
10-16	399547	23855	423402
10-17	383132	20335	403467
10-18	381251	20786	402037
10-19	421252	25226	446478
10-20	418235	23260	441495
11-2	386978	21769	408747
11-3	400211	24505	424716
11-4	399049	21418	420467
11-5	414193	24829	439022
11-6	379708	20776	400484
11-7	397523	23020	420543
11-8	380692	21844	402536
11-9	396785	21878	418663
11-10	399047	22397	421444
11-11	430857	25054	455911
11-12	399941	21086	421027
11-13	388592	20345	408937
11-14	388803	20873	409676
11-15	375437	19488	394925
11-16	407434	24043	431477
11-17	343167	17796	360963
11-18	383060	20535	403595
11-19	404395	22909	427304
11-20	385286	20710	405996
11-21	405840	24948	430788
11-22	342889	18764	361653
11-23	373888	19928	393816
11-24	368992	20382	389374
11-25	411251	24049	435300
11-26	397722	24638	422360
11-27	329983	17131	347114
11-28	433906	26596	460502
11-29	410884	25442	436326
12-1	354876	21354	376230
12-2	377064	24336	401400
12-3	401522	26202	427724
12-4	401568	25555	427123
12-5	386067	24371	410438
12-6	356731	21634	378365
12-7	394761	25170	419931
12-8	414460	27894	442354
12-10	376699	24939	401638
12-11	358017	22174	380191
12-12	403368	27033	430401
12-13	391821	26493	418314
13-12	434260	24434	458694
12-16	377302	22835	400137
12-17	410360	26562	436922
12-18	348028	21209	369237
12-19	380785	23954	404739
12-20	410891	27668	438559
12-21	379767	23419	403186
12-22	364238	21666	385904
12-23	356083	20998	377081
12-24	384406	23665	408071
12-25	302220	17164	319384
12-27	418600	28784	447384
12-28	380657	21676	402333
11-31	378329	20027	398356
13-13	389434	24164	413598
13-14	346753	15756	362509
13-15	392467	19193	411660
13-16	394977	20687	415664
13-17	382259	22812	405071
13-18	408040	28629	436669
13-19	404931	26283	431214
13-20	363987	21246	385233
13-21	398059	24964	423023
13-22	398005	25516	423521
