# Supplementary material for: A transcriptomic variation map provides insights into the genetic basis of Pinus massoniana Lamb. evolution and the association with oleoresin yield
Source: BMC Plant Biol. 2020 Aug 13;20:375. doi: 10.1186/s12870-020-02577-z (PMC7427074; doi:10.1186/s12870-020-02577-z)
Supplement: Supplementary file 4 — Additional file 4 Table S4. Effect of SNP mutation for each unigene [file 12870_2020_2577_MOESM4_ESM.xlsx]

## Sheet: snp.genotype.info
Table S4 Effect of SNP mutation for each unigene
#Chr	Pos	Ref	Alt	Effect	Codon_change	Gene_id
c100089.graph_c0	315	T	A	INTERGENIC
c100244.graph_c0	505	C	T	STOP_GAINED	Cag/Tag	type%3Dcomplete%20len%3D282nt
c100288.graph_c0	87	T	A	NON_SYNONYMOUS_CODING	Atg/Ttg	type%3Dinternal%20len%3D306nt
c100288.graph_c0	224	T	C	NON_SYNONYMOUS_CODING	aAc/aGc	type%3Dinternal%20len%3D306nt
c100428.graph_c0	121	A	G	INTERGENIC
c100486.graph_c0	68	G	C	NON_SYNONYMOUS_CODING	Gag/Cag	type%3D3prime_partial%20len%3D183nt
c100667.graph_c0	150	C	T	INTERGENIC
c100667.graph_c0	159	C	T	INTERGENIC
c100728.graph_c0	122	C	T	NON_SYNONYMOUS_CODING	cCa/cTa	type%3D3prime_partial%20len%3D150nt
c100757.graph_c0	85	A	G	CODON_CHANGE
c100769.graph_c0	147	A	T	INTERGENIC
c100769.graph_c0	379	A	T	SYNONYMOUS_CODING	atT/atA	type%3D3prime_partial%20len%3D390nt
c100769.graph_c0	398	C	T	NON_SYNONYMOUS_CODING	aGc/aAc	type%3D3prime_partial%20len%3D390nt
c100854.graph_c0	1043	T	C	DOWNSTREAM
c101114.graph_c0	545	C	T	CODON_CHANGE
c101678.graph_c0	195	T	A	INTERGENIC
c101705.graph_c0	280	G	A	INTERGENIC
c102013.graph_c0	443	C	A	CODON_CHANGE
c102023.graph_c0	198	T	C	INTERGENIC
c102072.graph_c0	172	C	T	INTERGENIC
c102207.graph_c0	293	G	A	INTERGENIC
c102207.graph_c0	449	T	G	INTERGENIC
c102319.graph_c0	603	G	T	NON_SYNONYMOUS_CODING	Gca/Tca	type%3Dcomplete%20len%3D384nt
c102353.graph_c0	367	T	G	INTERGENIC
c102353.graph_c0	743	A	G	CODON_CHANGE
c102428.graph_c0	448	C	T	NON_SYNONYMOUS_CODING	Gaa/Aaa	type%3D3prime_partial%20len%3D534nt
c102428.graph_c1	123	T	C	SYNONYMOUS_CODING	gaA/gaG	type%3D5prime_partial%20len%3D1223nt
c102428.graph_c1	984	T	G	NON_SYNONYMOUS_CODING	aaA/aaC	type%3D5prime_partial%20len%3D1223nt
c102428.graph_c1	1005	C	G	SYNONYMOUS_CODING	acG/acC	type%3D5prime_partial%20len%3D1223nt
c102428.graph_c1	1147	C	A	NON_SYNONYMOUS_CODING	gGt/gTt	type%3D5prime_partial%20len%3D1223nt
c102446.graph_c0	157	G	T	INTERGENIC
c102451.graph_c0	577	C	A	INTERGENIC
c102511.graph_c0	155	G	T	INTERGENIC
c102511.graph_c0	246	T	G	INTERGENIC
c102838.graph_c0	455	G	C	UPSTREAM
c103028.graph_c0	298	C	T	CODON_CHANGE
c103113.graph_c0	156	T	G	NON_SYNONYMOUS_CODING	aaA/aaC	type%3D5prime_partial%20len%3D251nt
c103125.graph_c0	168	T	G	DOWNSTREAM
c103125.graph_c0	368	G	T	STOP_GAINED	tCa/tAa	type%3Dcomplete%20len%3D174nt
c103125.graph_c0	374	A	G	NON_SYNONYMOUS_CODING	aTa/aCa	type%3Dcomplete%20len%3D174nt
c103177.graph_c0	974	T	G	DOWNSTREAM
c103225.graph_c0	652	A	G	SYNONYMOUS_CODING	ccT/ccC	type%3D5prime_partial%20len%3D882nt
c103225.graph_c0	776	T	C	NON_SYNONYMOUS_CODING	cAc/cGc	type%3D5prime_partial%20len%3D882nt
c103712.graph_c0	473	A	C	DOWNSTREAM
c103756.graph_c0	1933	C	G	NON_SYNONYMOUS_CODING	gCa/gGa	type%3Dcomplete%20len%3D4086nt
c103757.graph_c0	288	C	T	INTERGENIC
c103757.graph_c0	340	A	G	INTERGENIC
c103757.graph_c0	346	A	G	INTERGENIC
c103757.graph_c0	383	A	G	INTERGENIC
c103757.graph_c0	421	C	T	INTERGENIC
c103777.graph_c0	208	T	G	UPSTREAM
c103777.graph_c0	864	C	T	SYNONYMOUS_CODING	gtC/gtT	type%3Dcomplete%20len%3D852nt
c103830.graph_c0	1129	C	T	INTERGENIC
c103867.graph_c0	353	C	G	NON_SYNONYMOUS_CODING	agG/agC	type%3D5prime_partial%20len%3D664nt
c103867.graph_c0	404	G	A	SYNONYMOUS_CODING	atC/atT	type%3D5prime_partial%20len%3D664nt
c103867.graph_c0	473	G	A	SYNONYMOUS_CODING	tcC/tcT	type%3D5prime_partial%20len%3D664nt
c103867.graph_c0	863	T	G	UPSTREAM
c103867.graph_c0	1451	A	T	NON_SYNONYMOUS_CODING	Tct/Act	type%3Dcomplete%20len%3D510nt
c103904.graph_c0	612	G	T	DOWNSTREAM
c104023.graph_c0	101	C	T	INTERGENIC
c104061.graph_c1	164	T	G	INTERGENIC
c104082.graph_c0	21	T	A	CODON_CHANGE
c104088.graph_c0	367	C	T	DOWNSTREAM
c104088.graph_c0	471	C	A	DOWNSTREAM
c104154.graph_c0	508	G	A	INTERGENIC
c104215.graph_c0	193	G	A	INTERGENIC
c104260.graph_c0	215	G	A	NON_SYNONYMOUS_CODING	cCa/cTa	type%3Dinternal%20len%3D510nt
c104293.graph_c0	1881	A	G	DOWNSTREAM
c104345.graph_c0	1146	G	A	SYNONYMOUS_CODING	gaC/gaT	type%3Dcomplete%20len%3D912nt
c104354.graph_c0	211	G	A	INTERGENIC
c104357.graph_c0	339	G	T	DOWNSTREAM
c104373.graph_c0	183	C	G	INTERGENIC
c104373.graph_c0	215	C	A	INTERGENIC
c104402.graph_c0	376	C	T	INTERGENIC
c104547.graph_c0	20	T	C	NON_SYNONYMOUS_CODING	cTt/cCt	type%3D3prime_partial%20len%3D180nt
c104547.graph_c0	167	C	T	NON_SYNONYMOUS_CODING	aCg/aTg	type%3D3prime_partial%20len%3D180nt
c104738.graph_c0	79	T	C	DOWNSTREAM
c104908.graph_c0	603	C	A	DOWNSTREAM
c105049.graph_c0	585	G	A	INTERGENIC
c105067.graph_c0	124	G	A	INTERGENIC
c105096.graph_c0	382	G	A	DOWNSTREAM
c105098.graph_c0	194	A	T	INTERGENIC
c105378.graph_c0	438	T	C	INTERGENIC
c105420.graph_c0	440	A	T	UPSTREAM
c105420.graph_c0	500	C	G	SYNONYMOUS_CODING	gtC/gtG	type%3Dcomplete%20len%3D2217nt
c105420.graph_c0	781	T	G	NON_SYNONYMOUS_CODING	aTc/aGc	type%3Dcomplete%20len%3D2217nt
c105420.graph_c0	1314	C	T	NON_SYNONYMOUS_CODING	Ccc/Tcc	type%3Dcomplete%20len%3D2217nt
c105433.graph_c0	313	C	T	INTERGENIC
c105439.graph_c0	386	C	A	NON_SYNONYMOUS_CODING	gCc/gAc	type%3Dcomplete%20len%3D270nt
c105439.graph_c0	487	T	C	NON_SYNONYMOUS_CODING	aTt/aCt	type%3Dcomplete%20len%3D615nt
c105439.graph_c0	731	T	C	SYNONYMOUS_CODING	gtT/gtC	type%3Dcomplete%20len%3D615nt
c105439.graph_c0	809	A	T	SYNONYMOUS_CODING	gcA/gcT	type%3Dcomplete%20len%3D615nt
c105538.graph_c0	139	C	A	UPSTREAM
c105573.graph_c0	61	C	T	INTERGENIC
c105573.graph_c0	80	C	T	INTERGENIC
c105573.graph_c0	183	A	T	INTERGENIC
c105585.graph_c0	312	T	G	UPSTREAM
c105585.graph_c0	499	T	A	NON_SYNONYMOUS_CODING	agT/agA	type%3Dcomplete%20len%3D669nt
c105781.graph_c0	187	A	G	SYNONYMOUS_CODING	tcA/tcG	type%3Dcomplete%20len%3D213nt
c105781.graph_c0	887	T	G	UPSTREAM
c105846.graph_c0	1364	A	G	SYNONYMOUS_CODING	tcA/tcG	type%3Dcomplete%20len%3D1215nt
c105846.graph_c0	1396	G	A	NON_SYNONYMOUS_CODING	gGa/gAa	type%3Dcomplete%20len%3D1215nt
c105849.graph_c0	114	A	T	INTERGENIC
c105849.graph_c0	237	G	C	INTERGENIC
c105971.graph_c0	392	C	G	INTERGENIC
c106042.graph_c0	169	A	G	DOWNSTREAM
c106059.graph_c0	323	A	C	NON_SYNONYMOUS_CODING	cAc/cCc	type%3Dcomplete%20len%3D393nt
c106094.graph_c0	861	A	T	INTERGENIC
c106094.graph_c0	862	A	G	INTERGENIC
c106094.graph_c0	936	T	G	INTERGENIC
c106359.graph_c0	436	A	G	UPSTREAM
c106397.graph_c0	615	C	T	CODON_CHANGE
c106408.graph_c0	574	G	T	CODON_CHANGE
c106463.graph_c0	454	C	G	INTERGENIC
c106582.graph_c0	315	C	T	NON_SYNONYMOUS_CODING	Gtt/Att	type%3Dinternal%20len%3D531nt
c106626.graph_c0	144	C	T	INTERGENIC
c107034.graph_c0	731	A	G	INTERGENIC
c107157.graph_c0	267	C	T	INTERGENIC
c107157.graph_c0	328	C	A	INTERGENIC
c107165.graph_c0	140	T	C	UPSTREAM
c107190.graph_c0	163	A	C	INTERGENIC
c107190.graph_c0	290	G	A	INTERGENIC
c107190.graph_c0	412	C	T	INTERGENIC
c107391.graph_c0	1177	A	G	UPSTREAM
c107518.graph_c0	315	C	G	NON_SYNONYMOUS_CODING	Cgt/Ggt	type%3Dcomplete%20len%3D1200nt
c107518.graph_c0	560	G	C	NON_SYNONYMOUS_CODING	gaG/gaC	type%3Dcomplete%20len%3D1200nt
c107559.graph_c0	53	A	C	SYNONYMOUS_CODING	Agg/Cgg	type%3D3prime_partial%20len%3D162nt
c107591.graph_c0	117	G	C	INTERGENIC
c107591.graph_c0	377	T	C	CODON_CHANGE
c107591.graph_c0	656	C	G	CODON_CHANGE
c107591.graph_c0	843	G	A	CODON_CHANGE
c107683.graph_c0	644	A	G	NON_SYNONYMOUS_CODING	Tcg/Ccg	type%3Dcomplete%20len%3D540nt
c107815.graph_c0	601	T	C	NON_SYNONYMOUS_CODING	Tgg/Cgg	type%3Dcomplete%20len%3D1305nt
c107815.graph_c0	692	C	T	NON_SYNONYMOUS_CODING	gCt/gTt	type%3Dcomplete%20len%3D1305nt
c107815.graph_c0	729	T	C	SYNONYMOUS_CODING	ggT/ggC	type%3Dcomplete%20len%3D1305nt
c107815.graph_c0	761	C	T	NON_SYNONYMOUS_CODING	cCc/cTc	type%3Dcomplete%20len%3D1305nt
c107815.graph_c0	829	G	A	NON_SYNONYMOUS_CODING	Gcc/Acc	type%3Dcomplete%20len%3D1305nt
c107878.graph_c0	487	T	C	NON_SYNONYMOUS_CODING	Ata/Gta	type%3Dcomplete%20len%3D480nt
c107878.graph_c0	800	G	A	SYNONYMOUS_CODING	gtC/gtT	type%3Dcomplete%20len%3D480nt
c107878.graph_c0	1087	C	T	UPSTREAM
c107960.graph_c0	144	T	C	CODON_CHANGE
c108104.graph_c0	377	C	G	DOWNSTREAM
c108104.graph_c0	450	G	A	DOWNSTREAM
c108167.graph_c0	301	G	A	CODON_CHANGE
c108167.graph_c0	370	A	T	CODON_CHANGE
c108167.graph_c0	388	G	T	CODON_CHANGE
c108217.graph_c0	254	A	G	UPSTREAM
c108217.graph_c0	378	G	A	UPSTREAM
c108338.graph_c0	68	C	T	NON_SYNONYMOUS_CODING	Ggc/Agc	type%3D5prime_partial%20len%3D179nt
c108338.graph_c0	89	T	G	NON_SYNONYMOUS_CODING	Aaa/Caa	type%3D5prime_partial%20len%3D179nt
c108347.graph_c1	65	G	C	INTERGENIC
c108554.graph_c0	128	T	C	INTERGENIC
c108554.graph_c0	357	T	A	INTERGENIC
c108554.graph_c0	445	T	C	INTERGENIC
c108554.graph_c0	520	A	C	INTERGENIC
c108561.graph_c0	258	G	T	SYNONYMOUS_CODING	ccC/ccA	type%3Dinternal%20len%3D308nt
c108561.graph_c0	279	G	A	SYNONYMOUS_CODING	ctC/ctT	type%3Dinternal%20len%3D308nt
c108744.graph_c0	1471	C	A	DOWNSTREAM
c108744.graph_c0	1569	A	C	DOWNSTREAM
c108754.graph_c0	95	T	G	UPSTREAM
c108923.graph_c0	56	A	G	INTERGENIC
c108945.graph_c0	706	C	T	DOWNSTREAM
c109039.graph_c0	305	G	A	SYNONYMOUS_CODING	aaC/aaT	type%3D5prime_partial%20len%3D628nt
c109039.graph_c0	341	G	A	SYNONYMOUS_CODING	ctC/ctT	type%3D5prime_partial%20len%3D628nt
c109064.graph_c0	6	T	C	INTERGENIC
c109074.graph_c0	172	G	A	NON_SYNONYMOUS_CODING	gCt/gTt	type%3Dcomplete%20len%3D273nt
c109113.graph_c0	535	T	C	UPSTREAM
c109159.graph_c0	211	G	C	NON_SYNONYMOUS_CODING	Cca/Gca	type%3D5prime_partial%20len%3D226nt
c109183.graph_c0	254	C	T	DOWNSTREAM
c109183.graph_c0	467	C	A	DOWNSTREAM
c109218.graph_c0	634	A	T	DOWNSTREAM
c109218.graph_c0	696	C	T	DOWNSTREAM
c109218.graph_c0	1020	C	T	NON_SYNONYMOUS_CODING	Gct/Act	type%3Dcomplete%20len%3D831nt
c109218.graph_c0	1144	C	T	SYNONYMOUS_CODING	gcG/gcA	type%3Dcomplete%20len%3D831nt
c109218.graph_c0	1511	T	C	NON_SYNONYMOUS_CODING	aAa/aGa	type%3Dcomplete%20len%3D831nt
c109218.graph_c0	1516	G	A	SYNONYMOUS_CODING	caC/caT	type%3Dcomplete%20len%3D831nt
c109219.graph_c0	602	A	T	UPSTREAM
c109219.graph_c0	683	C	A	UPSTREAM
c109219.graph_c0	834	T	C	UPSTREAM
c109219.graph_c0	836	C	T	UPSTREAM
c109219.graph_c0	1414	A	G	UPSTREAM
c109219.graph_c0	1762	G	A	SYNONYMOUS_CODING	aaG/aaA	type%3Dcomplete%20len%3D1887nt
c109219.graph_c0	1881	A	T	NON_SYNONYMOUS_CODING	aAa/aTa	type%3Dcomplete%20len%3D1887nt
c109219.graph_c0	2029	G	A	SYNONYMOUS_CODING	gaG/gaA	type%3Dcomplete%20len%3D1887nt
c109219.graph_c0	3854	A	C	DOWNSTREAM
c109219.graph_c0	3930	G	C	DOWNSTREAM
c109261.graph_c1	821	T	C	INTERGENIC
c109267.graph_c0	382	T	G	DOWNSTREAM
c109363.graph_c0	471	C	T	UPSTREAM
c109377.graph_c0	736	G	A	SYNONYMOUS_CODING	gcG/gcA	type%3Dcomplete%20len%3D600nt
c109522.graph_c0	694	C	T	NON_SYNONYMOUS_CODING	Gga/Aga	type%3Dcomplete%20len%3D306nt
c109522.graph_c0	1498	A	G	UPSTREAM
c109522.graph_c0	1600	C	A	UPSTREAM
c109522.graph_c0	1601	T	A	UPSTREAM
c109562.graph_c0	47	C	T	CODON_CHANGE
c109562.graph_c0	217	G	T	CODON_CHANGE
c109587.graph_c0	861	G	T	DOWNSTREAM
c109593.graph_c0	410	A	T	DOWNSTREAM
c109593.graph_c0	931	G	A	SYNONYMOUS_CODING	acC/acT	type%3Dcomplete%20len%3D435nt
c109649.graph_c0	903	A	G	SYNONYMOUS_CODING	tcA/tcG	type%3Dcomplete%20len%3D663nt
c109666.graph_c0	930	C	G	DOWNSTREAM
c109666.graph_c0	1068	T	G	DOWNSTREAM
c109666.graph_c0	1079	C	T	DOWNSTREAM
c109845.graph_c0	709	C	T	SYNONYMOUS_CODING	gcG/gcA	type%3Dcomplete%20len%3D1107nt
c109845.graph_c0	1592	A	G	NON_SYNONYMOUS_CODING	gTg/gCg	type%3Dcomplete%20len%3D1107nt
c109857.graph_c0	512	C	G	NON_SYNONYMOUS_CODING	gaG/gaC	type%3Dcomplete%20len%3D1407nt
c109857.graph_c0	1346	G	A	SYNONYMOUS_CODING	tgC/tgT	type%3Dcomplete%20len%3D1407nt
c109857.graph_c0	1368	T	G	NON_SYNONYMOUS_CODING	aAt/aCt	type%3Dcomplete%20len%3D1407nt
c109857.graph_c0	1568	C	T	SYNONYMOUS_CODING	ttG/ttA	type%3Dcomplete%20len%3D1407nt
c109857.graph_c0	1877	T	A	UPSTREAM
c109859.graph_c0	205	A	C	INTERGENIC
c109859.graph_c0	249	T	A	INTERGENIC
c109859.graph_c0	338	C	T	INTERGENIC
c109861.graph_c0	508	A	G	NON_SYNONYMOUS_CODING	aTg/aCg	type%3Dcomplete%20len%3D1662nt
c109861.graph_c0	666	C	G	SYNONYMOUS_CODING	ggG/ggC	type%3Dcomplete%20len%3D1662nt
c109861.graph_c0	729	C	A	SYNONYMOUS_CODING	gtG/gtT	type%3Dcomplete%20len%3D1662nt
c109861.graph_c0	795	G	C	SYNONYMOUS_CODING	ctC/ctG	type%3Dcomplete%20len%3D1662nt
c109861.graph_c0	1492	C	T	NON_SYNONYMOUS_CODING	aGg/aAg	type%3Dcomplete%20len%3D1662nt
c109877.graph_c0	385	G	A	UPSTREAM
c109927.graph_c0	253	C	T	INTERGENIC
c109935.graph_c0	4305	C	G	SYNONYMOUS_CODING	acC/acG	type%3Dcomplete%20len%3D3489nt
c109955.graph_c0	328	A	G	SYNONYMOUS_CODING	ctA/ctG	type%3Dcomplete%20len%3D432nt
c109955.graph_c0	364	C	A	SYNONYMOUS_CODING	gcC/gcA	type%3Dcomplete%20len%3D432nt
c109955.graph_c0	394	C	G	SYNONYMOUS_CODING	ccC/ccG	type%3Dcomplete%20len%3D432nt
c109955.graph_c0	433	G	A	SYNONYMOUS_CODING	ctG/ctA	type%3Dcomplete%20len%3D432nt
c109955.graph_c0	453	C	T	NON_SYNONYMOUS_CODING	gCc/gTc	type%3Dcomplete%20len%3D432nt
c109955.graph_c0	744	C	T	DOWNSTREAM
c109982.graph_c0	711	T	C	SYNONYMOUS_CODING	ggA/ggG	type%3Dcomplete%20len%3D504nt
c110006.graph_c0	231	C	A	NON_SYNONYMOUS_CODING	cGc/cTc	type%3Dcomplete%20len%3D234nt
c110006.graph_c0	345	C	T	UPSTREAM
c110006.graph_c0	460	C	T	NON_SYNONYMOUS_CODING	Cca/Tca	type%3Dcomplete%20len%3D174nt
c110125.graph_c0	497	C	T	INTERGENIC
c110133.graph_c0	627	A	G	NON_SYNONYMOUS_CODING	gTa/gCa	type%3Dcomplete%20len%3D933nt
c110167.graph_c0	189	A	C	INTERGENIC
c110263.graph_c0	247	C	T	SYNONYMOUS_CODING	tgC/tgT	type%3Dcomplete%20len%3D1350nt
c110265.graph_c0	325	A	G	UPSTREAM
c110265.graph_c0	512	T	C	SYNONYMOUS_CODING	tcT/tcC	type%3Dcomplete%20len%3D2544nt
c110265.graph_c0	3174	T	C	UPSTREAM
c110297.graph_c0	329	T	C	UPSTREAM
c110300.graph_c0	124	G	A	NON_SYNONYMOUS_CODING	Gat/Aat	type%3D3prime_partial%20len%3D453nt
c110300.graph_c0	393	T	C	SYNONYMOUS_CODING	taT/taC	type%3D3prime_partial%20len%3D453nt
c110300.graph_c0	458	T	C	DOWNSTREAM
c110313.graph_c0	404	T	C	DOWNSTREAM
c110313.graph_c0	551	T	C	NON_SYNONYMOUS_CODING	cAt/cGt	type%3Dcomplete%20len%3D393nt
c110314.graph_c0	719	G	T	NON_SYNONYMOUS_CODING	Cag/Aag	type%3Dcomplete%20len%3D171nt
c110314.graph_c0	753	T	A	SYNONYMOUS_CODING	gcA/gcT	type%3Dcomplete%20len%3D171nt
c110314.graph_c0	1688	T	C	DOWNSTREAM
c110325.graph_c1	242	T	C	UPSTREAM
c110327.graph_c0	947	G	A	CODON_CHANGE
c110362.graph_c0	248	A	C	INTERGENIC
c110373.graph_c0	118	A	C	CODON_CHANGE
c110376.graph_c0	358	C	A	INTERGENIC
c110412.graph_c0	584	T	G	INTERGENIC
c110433.graph_c0	306	A	G	NON_SYNONYMOUS_CODING	aTa/aCa	type%3Dcomplete%20len%3D195nt
c110433.graph_c0	1003	C	T	UPSTREAM
c110488.graph_c0	45	T	G	INTERGENIC
c110489.graph_c0	448	G	T	SYNONYMOUS_CODING	gcC/gcA	type%3D3prime_partial%20len%3D1377nt
c110497.graph_c0	1863	C	G	SYNONYMOUS_CODING	ccC/ccG	type%3Dcomplete%20len%3D1575nt
c110497.graph_c0	2178	A	C	NON_SYNONYMOUS_CODING	aaA/aaC	type%3Dcomplete%20len%3D1575nt
c110587.graph_c0	824	A	C	DOWNSTREAM
c110624.graph_c0	168	A	T	INTERGENIC
c110624.graph_c0	443	T	A	INTERGENIC
c110663.graph_c0	620	G	C	DOWNSTREAM
c110672.graph_c0	458	G	A	SYNONYMOUS_CODING	tcG/tcA	type%3Dcomplete%20len%3D1203nt
c110672.graph_c0	800	G	A	SYNONYMOUS_CODING	cgG/cgA	type%3Dcomplete%20len%3D1203nt
c110672.graph_c0	992	G	T	NON_SYNONYMOUS_CODING	caG/caT	type%3Dcomplete%20len%3D1203nt
c110672.graph_c0	1655	G	A	DOWNSTREAM
c110673.graph_c0	629	G	A	DOWNSTREAM
c110673.graph_c0	1898	T	C	DOWNSTREAM
c110673.graph_c0	2032	T	C	DOWNSTREAM
c110687.graph_c0	397	G	A	DOWNSTREAM
c110687.graph_c0	470	G	A	DOWNSTREAM
c110715.graph_c0	463	T	G	SYNONYMOUS_CODING	ggA/ggC	type%3Dcomplete%20len%3D291nt
c110715.graph_c0	755	G	A	CODON_CHANGE
c110733.graph_c0	232	C	T	NON_SYNONYMOUS_CODING	cGc/cAc	type%3Dcomplete%20len%3D225nt
c110747.graph_c0	712	T	C	SYNONYMOUS_CODING	caA/caG	type%3Dcomplete%20len%3D534nt
c110752.graph_c1	608	A	G	SYNONYMOUS_CODING	agT/agC	type%3Dcomplete%20len%3D255nt
c110773.graph_c0	19	T	C	UPSTREAM
c110773.graph_c0	91	A	G	UPSTREAM
c110773.graph_c0	281	T	C	UPSTREAM
c110773.graph_c0	723	T	C	SYNONYMOUS_CODING	aaT/aaC	type%3Dcomplete%20len%3D366nt
c110801.graph_c0	3370	T	C	UPSTREAM
c110801.graph_c0	3791	C	T	UPSTREAM
c110824.graph_c0	156	A	G	SYNONYMOUS_CODING	aaT/aaC	type%3D5prime_partial%20len%3D194nt
c110824.graph_c0	290	T	C	UPSTREAM
c110824.graph_c0	367	G	A	UPSTREAM
c110824.graph_c0	425	T	C	UPSTREAM
c110824.graph_c0	535	C	T	SYNONYMOUS_CODING	ggC/ggT	type%3Dcomplete%20len%3D1743nt
c110849.graph_c0	433	A	G	DOWNSTREAM
c110861.graph_c0	227	C	T	DOWNSTREAM
c110864.graph_c0	655	T	C	SYNONYMOUS_CODING	ccT/ccC	type%3Dcomplete%20len%3D522nt
c110864.graph_c0	706	G	A	SYNONYMOUS_CODING	tcG/tcA	type%3Dcomplete%20len%3D522nt
c110864.graph_c0	800	G	T	DOWNSTREAM
c110914.graph_c0	277	A	G	UPSTREAM
c110914.graph_c0	1241	C	T	SYNONYMOUS_CODING	gaC/gaT	type%3Dcomplete%20len%3D1758nt
c110923.graph_c0	120	A	T	UPSTREAM
c110923.graph_c0	325	G	C	NON_SYNONYMOUS_CODING	gGc/gCc	type%3Dcomplete%20len%3D1419nt
c110931.graph_c0	317	T	C	DOWNSTREAM
c110931.graph_c0	660	A	G	DOWNSTREAM
c110931.graph_c0	1452	T	C	NON_SYNONYMOUS_CODING	aAc/aGc	type%3Dcomplete%20len%3D1053nt
c110931.graph_c0	1505	A	G	SYNONYMOUS_CODING	gaT/gaC	type%3Dcomplete%20len%3D1053nt
c110931.graph_c0	1955	A	T	NON_SYNONYMOUS_CODING	gaT/gaA	type%3Dcomplete%20len%3D1053nt
c110941.graph_c0	611	G	T	UPSTREAM
c110967.graph_c0	502	T	C	DOWNSTREAM
c110967.graph_c0	619	C	A	DOWNSTREAM
c110991.graph_c0	115	G	T	SYNONYMOUS_CODING	ggC/ggA	type%3D5prime_partial%20len%3D762nt
c110991.graph_c0	264	C	T	NON_SYNONYMOUS_CODING	Gat/Aat	type%3D5prime_partial%20len%3D762nt
c110991.graph_c0	489	G	C	NON_SYNONYMOUS_CODING	Ccg/Gcg	type%3D5prime_partial%20len%3D762nt
c110998.graph_c1	175	A	G	INTERGENIC
c111016.graph_c0	417	A	G	INTERGENIC
c111045.graph_c0	601	C	T	NON_SYNONYMOUS_CODING	Gtg/Atg	type%3Dcomplete%20len%3D546nt
c111045.graph_c0	731	C	T	SYNONYMOUS_CODING	tcG/tcA	type%3Dcomplete%20len%3D546nt
c111045.graph_c0	740	C	G	NON_SYNONYMOUS_CODING	gaG/gaC	type%3Dcomplete%20len%3D546nt
c111055.graph_c0	640	G	A	SYNONYMOUS_CODING	aaC/aaT	type%3D5prime_partial%20len%3D984nt
c111077.graph_c0	296	T	C	SYNONYMOUS_CODING	aaT/aaC	type%3Dcomplete%20len%3D450nt
c111082.graph_c0	170	A	C	DOWNSTREAM
c111090.graph_c0	276	C	T	DOWNSTREAM
c111090.graph_c0	277	G	T	DOWNSTREAM
c111108.graph_c0	1019	G	T	UPSTREAM
c111108.graph_c0	1024	G	C	UPSTREAM
c111113.graph_c0	1221	C	T	SYNONYMOUS_CODING	aaG/aaA	type%3Dcomplete%20len%3D468nt
c111120.graph_c0	361	A	G	INTERGENIC
c111123.graph_c0	458	T	G	UPSTREAM
c111124.graph_c1	516	C	T	SYNONYMOUS_CODING	ggC/ggT	type%3Dcomplete%20len%3D546nt
c111124.graph_c1	833	A	T	DOWNSTREAM
c111130.graph_c0	969	C	T	NON_SYNONYMOUS_CODING	Gcg/Acg	type%3Dcomplete%20len%3D1560nt
c111130.graph_c0	1230	C	T	NON_SYNONYMOUS_CODING	Gcg/Acg	type%3Dcomplete%20len%3D1560nt
c111130.graph_c0	1323	T	C	NON_SYNONYMOUS_CODING	Aca/Gca	type%3Dcomplete%20len%3D1560nt
c111130.graph_c0	2161	T	C	UPSTREAM
c111130.graph_c0	2214	C	T	UPSTREAM
c111130.graph_c0	2596	T	A	UPSTREAM
c111130.graph_c0	2614	G	A	UPSTREAM
c111146.graph_c0	226	A	G	UPSTREAM
c111146.graph_c0	502	G	A	NON_SYNONYMOUS_CODING	Gtc/Atc	type%3Dcomplete%20len%3D219nt
c111146.graph_c0	870	G	T	DOWNSTREAM
c111148.graph_c0	670	C	A	NON_SYNONYMOUS_CODING	atG/atT	type%3Dcomplete%20len%3D2664nt
c111148.graph_c0	722	G	A	NON_SYNONYMOUS_CODING	tCg/tTg	type%3Dcomplete%20len%3D2664nt
c111148.graph_c0	1084	A	G	SYNONYMOUS_CODING	caT/caC	type%3Dcomplete%20len%3D2664nt
c111148.graph_c0	1365	C	T	NON_SYNONYMOUS_CODING	Gta/Ata	type%3Dcomplete%20len%3D2664nt
c111148.graph_c0	1760	C	T	NON_SYNONYMOUS_CODING	tGt/tAt	type%3Dcomplete%20len%3D2664nt
c111148.graph_c0	1930	C	A	NON_SYNONYMOUS_CODING	atG/atT	type%3Dcomplete%20len%3D2664nt
c111151.graph_c0	1075	A	G	DOWNSTREAM
c111151.graph_c0	1086	C	A	DOWNSTREAM
c111151.graph_c0	1391	T	C	DOWNSTREAM
c111151.graph_c0	2256	C	T	SYNONYMOUS_CODING	ccG/ccA	type%3Dcomplete%20len%3D1014nt
c111151.graph_c0	2691	C	T	SYNONYMOUS_CODING	aaG/aaA	type%3Dcomplete%20len%3D1014nt
c111160.graph_c0	2719	T	G	SYNONYMOUS_CODING	Aga/Cga	type%3Dcomplete%20len%3D1692nt
c111160.graph_c0	3772	C	A	UPSTREAM
c111164.graph_c0	160	T	C	UPSTREAM
c111164.graph_c0	1633	A	T	DOWNSTREAM
c111179.graph_c0	460	C	T	SYNONYMOUS_CODING	gaC/gaT	type%3Dcomplete%20len%3D2208nt
c111179.graph_c0	2728	C	A	DOWNSTREAM
c111183.graph_c0	1597	T	G	SYNONYMOUS_CODING	Aga/Cga	type%3Dcomplete%20len%3D2769nt
c111183.graph_c0	2450	A	G	SYNONYMOUS_CODING	ccT/ccC	type%3Dcomplete%20len%3D2769nt
c111186.graph_c0	971	C	A	DOWNSTREAM
c111186.graph_c0	1076	C	A	DOWNSTREAM
c111186.graph_c0	1121	G	A	DOWNSTREAM
c111186.graph_c0	1222	C	A	SYNONYMOUS_CODING	ccG/ccT	type%3Dcomplete%20len%3D423nt
c111187.graph_c0	693	G	A	NON_SYNONYMOUS_CODING	Cct/Tct	type%3Dcomplete%20len%3D1407nt
c111187.graph_c0	2200	T	C	UPSTREAM
c111188.graph_c0	211	C	T	UPSTREAM
c111199.graph_c0	166	G	A	DOWNSTREAM
c111199.graph_c0	481	A	C	NON_SYNONYMOUS_CODING	aaT/aaG	type%3Dcomplete%20len%3D312nt
c111199.graph_c0	713	C	A	UPSTREAM
c111211.graph_c0	286	G	T	NON_SYNONYMOUS_CODING	aaG/aaT	type%3Dcomplete%20len%3D1623nt
c111211.graph_c0	496	C	T	SYNONYMOUS_CODING	cgC/cgT	type%3Dcomplete%20len%3D1623nt
c111215.graph_c0	944	T	G	NON_SYNONYMOUS_CODING	caA/caC	type%3Dcomplete%20len%3D891nt
c111221.graph_c0	362	G	C	UPSTREAM
c111221.graph_c0	390	G	A	UPSTREAM
c111221.graph_c0	3562	A	T	DOWNSTREAM
c111221.graph_c0	3619	T	G	DOWNSTREAM
c111221.graph_c0	3743	A	T	DOWNSTREAM
c111221.graph_c0	3970	T	A	DOWNSTREAM
c111226.graph_c0	2638	A	G	SYNONYMOUS_CODING	ctT/ctC	type%3Dcomplete%20len%3D2094nt
c111226.graph_c0	2955	A	C	UPSTREAM
c111226.graph_c0	3096	A	G	UPSTREAM
c111226.graph_c0	3286	C	G	UPSTREAM
c111238.graph_c0	338	G	A	UPSTREAM
c111239.graph_c0	190	C	G	DOWNSTREAM
c111239.graph_c0	431	T	G	DOWNSTREAM
c111239.graph_c0	1619	C	T	SYNONYMOUS_CODING	caG/caA	type%3Dcomplete%20len%3D1197nt
c111239.graph_c0	1805	T	C	SYNONYMOUS_CODING	ggA/ggG	type%3Dcomplete%20len%3D1197nt
c111239.graph_c0	1904	A	G	SYNONYMOUS_CODING	aaT/aaC	type%3Dcomplete%20len%3D1197nt
c111244.graph_c0	710	C	A	SYNONYMOUS_CODING	acG/acT	type%3Dcomplete%20len%3D1413nt
c111244.graph_c0	1151	G	A	SYNONYMOUS_CODING	ctC/ctT	type%3Dcomplete%20len%3D1413nt
c111251.graph_c0	465	G	A	DOWNSTREAM
c111251.graph_c0	1015	G	A	SYNONYMOUS_CODING	ttC/ttT	type%3Dcomplete%20len%3D1347nt
c111252.graph_c0	604	T	A	SYNONYMOUS_CODING	gcA/gcT	type%3D3prime_partial%20len%3D1482nt
c111252.graph_c0	1090	A	G	SYNONYMOUS_CODING	ctT/ctC	type%3D3prime_partial%20len%3D1482nt
c111252.graph_c0	1255	C	T	SYNONYMOUS_CODING	gaG/gaA	type%3D3prime_partial%20len%3D1482nt
c111257.graph_c0	859	C	T	NON_SYNONYMOUS_CODING	gCt/gTt	type%3Dcomplete%20len%3D216nt
c111257.graph_c0	1112	G	A	DOWNSTREAM
c111257.graph_c0	1322	G	C	DOWNSTREAM
c111271.graph_c0	491	C	G	NON_SYNONYMOUS_CODING	Cca/Gca	type%3Dcomplete%20len%3D333nt
c111273.graph_c0	63	A	G	DOWNSTREAM
c111290.graph_c0	111	A	G	NON_SYNONYMOUS_CODING	Tat/Cat	type%3D5prime_partial%20len%3D180nt
c111294.graph_c1	481	T	A	SYNONYMOUS_CODING	atT/atA	type%3Dcomplete%20len%3D288nt
c111294.graph_c1	753	C	T	DOWNSTREAM
c111294.graph_c1	789	A	T	DOWNSTREAM
c111294.graph_c1	861	G	A	DOWNSTREAM
c111306.graph_c0	188	G	A	DOWNSTREAM
c111306.graph_c0	776	C	T	SYNONYMOUS_CODING	gaG/gaA	type%3Dcomplete%20len%3D231nt
c111306.graph_c0	811	A	G	SYNONYMOUS_CODING	Tta/Cta	type%3Dcomplete%20len%3D231nt
c111312.graph_c0	499	G	T	DOWNSTREAM
c111312.graph_c0	527	G	A	DOWNSTREAM
c111312.graph_c0	1140	C	T	SYNONYMOUS_CODING	caG/caA	type%3Dcomplete%20len%3D411nt
c111312.graph_c0	1248	A	T	UPSTREAM
c111317.graph_c0	204	G	A	UPSTREAM
c111317.graph_c0	3807	G	T	SYNONYMOUS_CODING	ggG/ggT	type%3Dcomplete%20len%3D3441nt
c111321.graph_c0	398	T	C	SYNONYMOUS_CODING	ttT/ttC	type%3Dcomplete%20len%3D2187nt
c111323.graph_c0	505	T	C	INTERGENIC
c111327.graph_c0	46	A	G	INTERGENIC
c111327.graph_c0	395	G	A	INTERGENIC
c111327.graph_c0	593	T	C	INTERGENIC
c111327.graph_c0	637	T	C	INTERGENIC
c111338.graph_c1	125	T	G	INTERGENIC
c111338.graph_c1	695	T	C	INTERGENIC
c111342.graph_c0	273	T	C	NON_SYNONYMOUS_CODING	cTg/cCg	type%3Dcomplete%20len%3D375nt
c111342.graph_c0	277	T	G	NON_SYNONYMOUS_CODING	ttT/ttG	type%3Dcomplete%20len%3D375nt
c111342.graph_c0	596	A	T	NON_SYNONYMOUS_CODING	Aca/Tca	type%3Dcomplete%20len%3D375nt
c111354.graph_c0	210	C	G	UPSTREAM
c111354.graph_c0	426	T	G	UPSTREAM
c111357.graph_c0	143	A	C	UPSTREAM
c111357.graph_c0	234	C	A	UPSTREAM
c111357.graph_c0	2369	G	A	SYNONYMOUS_CODING	cgC/cgT	type%3Dcomplete%20len%3D1629nt
c111362.graph_c0	340	T	A	UPSTREAM
c111362.graph_c0	494	A	G	SYNONYMOUS_CODING	agA/agG	type%3Dcomplete%20len%3D306nt
c111362.graph_c0	811	G	T	DOWNSTREAM
c111395.graph_c0	387	C	T	SYNONYMOUS_CODING	ggC/ggT	type%3Dcomplete%20len%3D813nt
c111395.graph_c0	426	A	T	SYNONYMOUS_CODING	acA/acT	type%3Dcomplete%20len%3D813nt
c111395.graph_c0	990	A	T	DOWNSTREAM
c111397.graph_c0	2647	A	G	UPSTREAM
c111401.graph_c0	253	C	G	UPSTREAM
c111413.graph_c0	295	C	T	NON_SYNONYMOUS_CODING	aGg/aAg	type%3Dcomplete%20len%3D246nt
c111417.graph_c0	26	G	C	DOWNSTREAM
c111417.graph_c0	68	C	T	DOWNSTREAM
c111420.graph_c0	144	T	C	UPSTREAM
c111420.graph_c0	599	T	C	SYNONYMOUS_CODING	atT/atC	type%3Dcomplete%20len%3D699nt
c111424.graph_c0	686	A	G	INTERGENIC
c111424.graph_c0	754	A	G	INTERGENIC
c111428.graph_c0	1670	C	A	DOWNSTREAM
c111428.graph_c0	1790	A	G	DOWNSTREAM
c111438.graph_c0	541	C	T	SYNONYMOUS_CODING	ggG/ggA	type%3Dcomplete%20len%3D312nt
c111438.graph_c0	607	A	G	SYNONYMOUS_CODING	atT/atC	type%3Dcomplete%20len%3D312nt
c111438.graph_c0	676	G	T	SYNONYMOUS_CODING	cgC/cgA	type%3Dcomplete%20len%3D312nt
c111455.graph_c0	1711	G	T	NON_SYNONYMOUS_CODING	Ctc/Atc	type%3Dcomplete%20len%3D1164nt
c111469.graph_c1	295	A	G	DOWNSTREAM
c111469.graph_c1	299	A	G	DOWNSTREAM
c111489.graph_c0	431	T	C	SYNONYMOUS_CODING	tcT/tcC	type%3Dcomplete%20len%3D528nt
c111489.graph_c0	567	A	G	NON_SYNONYMOUS_CODING	Acg/Gcg	type%3Dcomplete%20len%3D528nt
c111489.graph_c0	2832	G	A	UPSTREAM
c111490.graph_c0	4655	G	T	SYNONYMOUS_CODING	Cga/Aga	type%3Dcomplete%20len%3D3648nt
c111490.graph_c0	5573	G	A	UPSTREAM
c111493.graph_c0	4013	A	G	UPSTREAM
c111502.graph_c0	673	C	T	SYNONYMOUS_CODING	tgC/tgT	type%3Dcomplete%20len%3D513nt
c111502.graph_c0	816	A	T	DOWNSTREAM
c111508.graph_c0	549	G	C	NON_SYNONYMOUS_CODING	aCt/aGt	type%3Dcomplete%20len%3D477nt
c111508.graph_c0	744	C	T	NON_SYNONYMOUS_CODING	aGg/aAg	type%3Dcomplete%20len%3D477nt
c111508.graph_c0	752	T	C	SYNONYMOUS_CODING	acA/acG	type%3Dcomplete%20len%3D477nt
c111508.graph_c0	783	T	A	UPSTREAM
c111517.graph_c0	620	T	A	INTERGENIC
c111524.graph_c0	251	G	T	UPSTREAM
c111536.graph_c0	147	A	C	UPSTREAM
c111536.graph_c0	307	A	C	SYNONYMOUS_CODING	gcA/gcC	type%3Dcomplete%20len%3D165nt
c111536.graph_c0	722	A	T	DOWNSTREAM
c111539.graph_c2	371	C	T	NON_SYNONYMOUS_CODING	Gct/Act	type%3D5prime_partial%20len%3D527nt
c111539.graph_c2	419	C	A	NON_SYNONYMOUS_CODING	Gtc/Ttc	type%3D5prime_partial%20len%3D527nt
c111544.graph_c0	226	C	G	UPSTREAM
c111544.graph_c0	267	C	A	UPSTREAM
c111545.graph_c0	1067	C	T	NON_SYNONYMOUS_CODING	Gtg/Atg	type%3Dcomplete%20len%3D696nt
c111545.graph_c0	1068	G	A	SYNONYMOUS_CODING	gtC/gtT	type%3Dcomplete%20len%3D696nt
c111547.graph_c0	731	G	A	NON_SYNONYMOUS_CODING	cCt/cTt	type%3Dcomplete%20len%3D471nt
c111576.graph_c0	926	T	C	STOP_LOST	Tga/Cga	type%3Dcomplete%20len%3D285nt
c111591.graph_c0	65	A	G	NON_SYNONYMOUS_CODING	tAt/tGt	type%3D3prime_partial%20len%3D399nt
c111614.graph_c0	1426	A	G	INTERGENIC
c111635.graph_c0	2781	G	A	UPSTREAM
c111655.graph_c0	1603	A	G	CODON_CHANGE
c111655.graph_c0	2456	C	T	CODON_CHANGE
c111659.graph_c0	432	C	A	UPSTREAM
c111684.graph_c0	657	C	G	UPSTREAM
c111684.graph_c0	661	A	G	UPSTREAM
c111699.graph_c0	3782	A	G	DOWNSTREAM
c111718.graph_c0	2168	G	T	NON_SYNONYMOUS_CODING	gaG/gaT	type%3Dcomplete%20len%3D1152nt
c111776.graph_c0	456	T	G	INTERGENIC
c111776.graph_c0	613	A	G	INTERGENIC
c111776.graph_c0	906	A	C	NON_SYNONYMOUS_CODING	caT/caG	type%3D3prime_partial%20len%3D348nt
c111784.graph_c0	55	A	T	CODON_CHANGE
c111784.graph_c0	158	A	G	CODON_CHANGE
c111802.graph_c0	139	C	G	CODON_CHANGE
c111802.graph_c0	927	G	C	CODON_CHANGE
c111950.graph_c0	398	A	G	NON_SYNONYMOUS_CODING	cTc/cCc	type%3Dcomplete%20len%3D765nt
c111985.graph_c0	380	G	A	DOWNSTREAM
c112014.graph_c0	467	C	G	UPSTREAM
c112014.graph_c0	512	T	C	UPSTREAM
c112014.graph_c0	709	A	G	DOWNSTREAM
c112014.graph_c0	1096	T	G	DOWNSTREAM
c112014.graph_c0	1153	C	G	NON_SYNONYMOUS_CODING	aaG/aaC	type%3Dcomplete%20len%3D288nt
c112014.graph_c0	1557	G	A	UPSTREAM
c112047.graph_c0	34	G	A	CODON_CHANGE
c112090.graph_c0	557	G	A	SYNONYMOUS_CODING	gaC/gaT	type%3Dcomplete%20len%3D618nt
c112160.graph_c0	5302	A	G	SYNONYMOUS_CODING	tcT/tcC	type%3Dcomplete%20len%3D6933nt
c112160.graph_c0	6712	C	A	NON_SYNONYMOUS_CODING	aaG/aaT	type%3Dcomplete%20len%3D6933nt
c112165.graph_c0	185	A	G	NON_SYNONYMOUS_CODING	gTc/gCc	type%3D5prime_partial%20len%3D246nt
c112195.graph_c0	1116	G	T	UPSTREAM
c112195.graph_c0	2857	G	C	NON_SYNONYMOUS_CODING	Cgg/Ggg	type%3Dcomplete%20len%3D1779nt
c112195.graph_c0	4088	G	T	NON_SYNONYMOUS_CODING	cCc/cAc	type%3Dcomplete%20len%3D1338nt
c112229.graph_c0	333	C	T	UPSTREAM
c112229.graph_c0	362	T	C	UPSTREAM
c112229.graph_c0	399	C	G	UPSTREAM
c112239.graph_c0	341	G	C	UPSTREAM
c112239.graph_c0	1293	T	C	DOWNSTREAM
c112250.graph_c0	859	G	A	NON_SYNONYMOUS_CODING	Gac/Aac	type%3Dcomplete%20len%3D735nt
c112259.graph_c0	230	C	G	INTERGENIC
c112259.graph_c0	586	C	G	INTERGENIC
c112292.graph_c0	20	C	G	INTERGENIC
c112292.graph_c0	273	C	T	INTERGENIC
c112294.graph_c0	1590	T	C	DOWNSTREAM
c112296.graph_c0	104	A	G	INTERGENIC
c112298.graph_c0	783	G	T	NON_SYNONYMOUS_CODING	gaC/gaA	type%3D3prime_partial%20len%3D1680nt
c112298.graph_c0	1122	A	T	SYNONYMOUS_CODING	ctT/ctA	type%3D3prime_partial%20len%3D1680nt
c112298.graph_c0	1719	C	G	SYNONYMOUS_CODING	tcG/tcC	type%3D3prime_partial%20len%3D1680nt
c112298.graph_c0	1858	A	G	NON_SYNONYMOUS_CODING	aTc/aCc	type%3D3prime_partial%20len%3D1680nt
c112298.graph_c0	1867	G	T	NON_SYNONYMOUS_CODING	cCc/cAc	type%3D3prime_partial%20len%3D1680nt
c112310.graph_c0	305	C	T	SYNONYMOUS_CODING	gcC/gcT	type%3Dcomplete%20len%3D315nt
c112310.graph_c0	315	A	G	NON_SYNONYMOUS_CODING	Aag/Gag	type%3Dcomplete%20len%3D315nt
c112314.graph_c0	368	G	A	INTERGENIC
c112318.graph_c0	613	T	A	DOWNSTREAM
c112341.graph_c1	671	A	C	DOWNSTREAM
c112342.graph_c0	349	A	G	NON_SYNONYMOUS_CODING	Aga/Gga	type%3Dcomplete%20len%3D168nt
c112342.graph_c0	927	G	T	NON_SYNONYMOUS_CODING	Cat/Aat	type%3Dcomplete%20len%3D219nt
c112342.graph_c0	1047	G	A	DOWNSTREAM
c112358.graph_c0	349	G	A	SYNONYMOUS_CODING	aaG/aaA	type%3D3prime_partial%20len%3D387nt
c112389.graph_c0	503	A	G	NON_SYNONYMOUS_CODING	aAg/aGg	type%3Dcomplete%20len%3D438nt
c112391.graph_c0	28	T	A	SYNONYMOUS_CODING	ggA/ggT	type%3D5prime_partial%20len%3D216nt
c112391.graph_c1	187	C	G	NON_SYNONYMOUS_CODING	aaC/aaG	type%3D3prime_partial%20len%3D288nt
c112400.graph_c0	302	C	T	SYNONYMOUS_CODING	Ctg/Ttg	type%3Dcomplete%20len%3D213nt
c112403.graph_c0	166	C	G	DOWNSTREAM
c112419.graph_c0	74	T	A	UPSTREAM
c112424.graph_c0	275	A	T	UPSTREAM
c112424.graph_c0	524	A	G	UPSTREAM
c112424.graph_c0	1387	C	T	SYNONYMOUS_CODING	gcC/gcT	type%3Dcomplete%20len%3D1281nt
c112507.graph_c0	331	A	G	SYNONYMOUS_CODING	ctT/ctC	type%3Dcomplete%20len%3D498nt
c112507.graph_c0	508	T	C	SYNONYMOUS_CODING	acA/acG	type%3Dcomplete%20len%3D498nt
c112511.graph_c0	491	T	C	DOWNSTREAM
c112511.graph_c0	2031	A	G	UPSTREAM
c112513.graph_c0	280	A	G	UPSTREAM
c112526.graph_c0	204	A	G	DOWNSTREAM
c112548.graph_c0	288	C	A	INTERGENIC
c112594.graph_c0	117	C	A	STOP_GAINED	tCa/tAa	type%3D3prime_partial%20len%3D252nt
c112594.graph_c0	138	T	C	NON_SYNONYMOUS_CODING	gTc/gCc	type%3D3prime_partial%20len%3D252nt
c112594.graph_c0	233	G	C	NON_SYNONYMOUS_CODING	Gtg/Ctg	type%3D3prime_partial%20len%3D252nt
c112594.graph_c0	255	A	G	DOWNSTREAM
c112643.graph_c0	640	C	T	CODON_CHANGE
c112643.graph_c0	724	A	T	CODON_CHANGE
c112656.graph_c0	804	C	A	DOWNSTREAM
c112656.graph_c0	904	A	C	DOWNSTREAM
c112680.graph_c0	82	C	T	UPSTREAM
c112933.graph_c0	518	A	G	SYNONYMOUS_CODING	ttA/ttG	type%3Dcomplete%20len%3D258nt
c112992.graph_c0	183	A	T	INTERGENIC
c112992.graph_c0	255	A	T	INTERGENIC
c113055.graph_c0	539	T	C	SYNONYMOUS_CODING	Tta/Cta	type%3Dcomplete%20len%3D453nt
c113055.graph_c0	599	C	T	NON_SYNONYMOUS_CODING	Cgc/Tgc	type%3Dcomplete%20len%3D453nt
c113108.graph_c0	667	A	G	SYNONYMOUS_CODING	Ttg/Ctg	type%3Dcomplete%20len%3D555nt
c113108.graph_c0	749	A	G	SYNONYMOUS_CODING	gaT/gaC	type%3Dcomplete%20len%3D555nt
c113108.graph_c0	939	G	A	UPSTREAM
c113108.graph_c0	1136	A	G	UPSTREAM
c113108.graph_c0	1356	C	T	UPSTREAM
c113112.graph_c0	619	T	C	SYNONYMOUS_CODING	gtA/gtG	type%3Dcomplete%20len%3D336nt
c113112.graph_c0	675	A	T	NON_SYNONYMOUS_CODING	Ttc/Atc	type%3Dcomplete%20len%3D336nt
c113267.graph_c1	267	A	G	INTERGENIC
c113297.graph_c0	474	T	G	NON_SYNONYMOUS_CODING	gaA/gaC	type%3Dcomplete%20len%3D729nt
c113297.graph_c0	684	C	T	SYNONYMOUS_CODING	acG/acA	type%3Dcomplete%20len%3D729nt
c113365.graph_c0	545	G	T	DOWNSTREAM
c113378.graph_c0	550	T	G	NON_SYNONYMOUS_CODING	Tcg/Gcg	type%3Dcomplete%20len%3D1188nt
c113514.graph_c0	130	G	A	INTERGENIC
c113547.graph_c0	301	G	A	NON_SYNONYMOUS_CODING	Gat/Aat	type%3Dcomplete%20len%3D1590nt
c113547.graph_c0	720	C	A	SYNONYMOUS_CODING	ggC/ggA	type%3Dcomplete%20len%3D1590nt
c113547.graph_c0	810	G	A	SYNONYMOUS_CODING	gcG/gcA	type%3Dcomplete%20len%3D1590nt
c113547.graph_c0	1062	A	G	SYNONYMOUS_CODING	aaA/aaG	type%3Dcomplete%20len%3D1590nt
c113547.graph_c0	1992	T	G	NON_SYNONYMOUS_CODING	aAa/aCa	type%3Dcomplete%20len%3D168nt
c113547.graph_c0	2026	G	A	STOP_GAINED	Caa/Taa	type%3Dcomplete%20len%3D168nt
c113709.graph_c0	157	T	G	DOWNSTREAM
c113792.graph_c0	156	T	C	NON_SYNONYMOUS_CODING	tTg/tCg	type%3Dcomplete%20len%3D1896nt
c113792.graph_c0	226	C	T	SYNONYMOUS_CODING	ccC/ccT	type%3Dcomplete%20len%3D1896nt
c113792.graph_c0	319	T	C	SYNONYMOUS_CODING	gcT/gcC	type%3Dcomplete%20len%3D1896nt
c113792.graph_c0	1645	G	A	SYNONYMOUS_CODING	tcG/tcA	type%3Dcomplete%20len%3D1896nt
c113848.graph_c0	44	G	C	INTERGENIC
c114155.graph_c0	62	A	T	NON_SYNONYMOUS_CODING	ttT/ttA	type%3D5prime_partial%20len%3D163nt
c114155.graph_c0	338	C	T	UPSTREAM
c114182.graph_c0	92	T	C	INTERGENIC
c114182.graph_c0	151	G	A	INTERGENIC
c114232.graph_c0	195	A	G	DOWNSTREAM
c114255.graph_c0	112	C	T	DOWNSTREAM
c114255.graph_c0	265	T	G	NON_SYNONYMOUS_CODING	Act/Cct	type%3Dcomplete%20len%3D330nt
c114255.graph_c0	395	G	C	NON_SYNONYMOUS_CODING	atC/atG	type%3Dcomplete%20len%3D330nt
c114314.graph_c0	274	A	G	INTERGENIC
c114314.graph_c0	518	C	T	INTERGENIC
c114343.graph_c0	102	A	C	UPSTREAM
c114348.graph_c0	999	T	G	UPSTREAM
c114400.graph_c0	605	A	C	DOWNSTREAM
c114400.graph_c0	1239	C	T	NON_SYNONYMOUS_CODING	Ggg/Agg	type%3Dcomplete%20len%3D1038nt
c114410.graph_c0	267	C	T	SYNONYMOUS_CODING	ccG/ccA	type%3Dcomplete%20len%3D1500nt
c114410.graph_c0	351	C	G	SYNONYMOUS_CODING	gcG/gcC	type%3Dcomplete%20len%3D1500nt
c114410.graph_c0	404	C	T	NON_SYNONYMOUS_CODING	Ggt/Agt	type%3Dcomplete%20len%3D1500nt
c114410.graph_c0	586	A	C	NON_SYNONYMOUS_CODING	tTg/tGg	type%3Dcomplete%20len%3D1500nt
c114410.graph_c0	851	C	G	NON_SYNONYMOUS_CODING	Gat/Cat	type%3Dcomplete%20len%3D1500nt
c114449.graph_c0	840	A	G	NON_SYNONYMOUS_CODING	Acc/Gcc	type%3Dcomplete%20len%3D510nt
c114549.graph_c0	32	C	T	INTERGENIC
c114549.graph_c0	147	C	G	INTERGENIC
c114557.graph_c0	335	G	C	INTERGENIC
c114561.graph_c0	489	T	C	SYNONYMOUS_CODING	ccA/ccG	type%3Dinternal%20len%3D1784nt
c114577.graph_c0	89	G	C	NON_SYNONYMOUS_CODING	caG/caC	type%3D3prime_partial%20len%3D372nt
c114646.graph_c0	780	G	C	UPSTREAM
c114649.graph_c0	180	G	T	CODON_CHANGE
c114752.graph_c0	431	C	T	NON_SYNONYMOUS_CODING	gCc/gTc	type%3Dcomplete%20len%3D1617nt
c114752.graph_c0	911	A	G	NON_SYNONYMOUS_CODING	aAa/aGa	type%3Dcomplete%20len%3D1617nt
c114752.graph_c0	1280	C	T	NON_SYNONYMOUS_CODING	gCg/gTg	type%3Dcomplete%20len%3D1617nt
c114752.graph_c0	1933	G	A	NON_SYNONYMOUS_CODING	Gta/Ata	type%3Dcomplete%20len%3D1617nt
c114754.graph_c0	747	T	C	SYNONYMOUS_CODING	caT/caC	type%3Dcomplete%20len%3D501nt
c114754.graph_c0	958	G	C	DOWNSTREAM
c114773.graph_c0	1142	G	A	SYNONYMOUS_CODING	Cta/Tta	type%3D3prime_partial%20len%3D549nt
c114804.graph_c0	1209	G	T	SYNONYMOUS_CODING	ggG/ggT	type%3Dcomplete%20len%3D1014nt
c114804.graph_c0	1221	C	T	SYNONYMOUS_CODING	aaC/aaT	type%3Dcomplete%20len%3D1014nt
c114804.graph_c0	2125	A	T	DOWNSTREAM
c114809.graph_c0	1398	C	T	SYNONYMOUS_CODING	agG/agA	type%3Dcomplete%20len%3D4569nt
c114809.graph_c0	1511	C	T	NON_SYNONYMOUS_CODING	Gct/Act	type%3Dcomplete%20len%3D4569nt
c114809.graph_c0	1799	C	T	NON_SYNONYMOUS_CODING	Gca/Aca	type%3Dcomplete%20len%3D4569nt
c114809.graph_c0	2124	T	G	SYNONYMOUS_CODING	gcA/gcC	type%3Dcomplete%20len%3D4569nt
c114809.graph_c0	2349	A	C	SYNONYMOUS_CODING	acT/acG	type%3Dcomplete%20len%3D4569nt
c114809.graph_c0	3279	G	T	SYNONYMOUS_CODING	gtC/gtA	type%3Dcomplete%20len%3D4569nt
c114809.graph_c0	4176	A	G	SYNONYMOUS_CODING	caT/caC	type%3Dcomplete%20len%3D4569nt
c114809.graph_c0	5388	T	A	UPSTREAM
c114809.graph_c0	5698	A	C	UPSTREAM
c114837.graph_c0	582	A	G	DOWNSTREAM
c114837.graph_c0	1206	G	T	NON_SYNONYMOUS_CODING	tCc/tAc	type%3Dcomplete%20len%3D726nt
c114837.graph_c0	1513	A	C	UPSTREAM
c114837.graph_c0	1528	G	T	UPSTREAM
c114877.graph_c0	1347	C	G	NON_SYNONYMOUS_CODING	Gtc/Ctc	type%3Dcomplete%20len%3D2574nt
c114877.graph_c0	2000	G	A	NON_SYNONYMOUS_CODING	aCg/aTg	type%3Dcomplete%20len%3D2574nt
c114877.graph_c0	3182	T	G	UPSTREAM
c114896.graph_c0	652	C	T	UPSTREAM
c114896.graph_c0	779	G	A	SYNONYMOUS_CODING	gcG/gcA	type%3Dcomplete%20len%3D1047nt
c114896.graph_c0	1258	A	G	NON_SYNONYMOUS_CODING	aAa/aGa	type%3Dcomplete%20len%3D1047nt
c114896.graph_c0	1418	G	A	SYNONYMOUS_CODING	aaG/aaA	type%3Dcomplete%20len%3D1047nt
c114896.graph_c0	1601	C	T	SYNONYMOUS_CODING	aaC/aaT	type%3Dcomplete%20len%3D1047nt
c114950.graph_c0	550	C	G	NON_SYNONYMOUS_CODING	tGg/tCg	type%3Dcomplete%20len%3D726nt
c114956.graph_c0	229	A	G	INTERGENIC
c114982.graph_c0	126	C	T	NON_SYNONYMOUS_CODING	Ggc/Agc	type%3Dinternal%20len%3D357nt
c115027.graph_c0	323	A	G	INTERGENIC
c115029.graph_c0	409	A	G	NON_SYNONYMOUS_CODING	cAg/cGg	type%3Dcomplete%20len%3D909nt
c115029.graph_c0	497	G	A	SYNONYMOUS_CODING	aaG/aaA	type%3Dcomplete%20len%3D909nt
c115082.graph_c0	25	T	C	INTERGENIC
c115184.graph_c1	806	T	C	DOWNSTREAM
c115311.graph_c0	197	A	T	UPSTREAM
c115311.graph_c0	239	C	G	UPSTREAM
c115311.graph_c0	279	T	G	UPSTREAM
c115311.graph_c0	964	C	T	DOWNSTREAM
c115312.graph_c0	844	C	T	SYNONYMOUS_CODING	Cta/Tta	type%3Dcomplete%20len%3D1428nt
c115312.graph_c0	1885	A	G	DOWNSTREAM
c115324.graph_c0	724	T	G	NON_SYNONYMOUS_CODING	tAc/tCc	type%3Dcomplete%20len%3D780nt
c115407.graph_c0	135	A	G	INTERGENIC
c115407.graph_c1	331	T	G	SYNONYMOUS_CODING	atA/atC	type%3Dinternal%20len%3D402nt
c115411.graph_c0	945	T	C	INTERGENIC
c115540.graph_c0	122	A	G	UPSTREAM
c115540.graph_c0	447	C	T	SYNONYMOUS_CODING	gtC/gtT	type%3Dcomplete%20len%3D435nt
c115540.graph_c0	609	A	G	SYNONYMOUS_CODING	ccA/ccG	type%3Dcomplete%20len%3D435nt
c115540.graph_c0	740	T	C	DOWNSTREAM
c115584.graph_c0	309	A	G	DOWNSTREAM
c115614.graph_c0	2180	A	T	INTERGENIC
c115630.graph_c1	238	C	T	SYNONYMOUS_CODING	gcG/gcA	type%3Dinternal%20len%3D288nt
c115659.graph_c0	70	C	T	INTERGENIC
c115659.graph_c0	1432	C	T	NON_SYNONYMOUS_CODING	gGt/gAt	type%3D3prime_partial%20len%3D327nt
c115660.graph_c0	3345	C	T	UPSTREAM
c115746.graph_c0	309	C	A	NON_SYNONYMOUS_CODING	Gac/Tac	type%3Dinternal%20len%3D510nt
c116056.graph_c0	129	T	C	INTERGENIC
c116104.graph_c0	629	G	A	NON_SYNONYMOUS_CODING	tGc/tAc	type%3Dcomplete%20len%3D957nt
c116104.graph_c0	747	A	C	NON_SYNONYMOUS_CODING	aaA/aaC	type%3Dcomplete%20len%3D957nt
c116104.graph_c0	1579	G	C	DOWNSTREAM
c116104.graph_c0	1594	A	T	DOWNSTREAM
c116199.graph_c0	81	C	T	NON_SYNONYMOUS_CODING	Gag/Aag	type%3D3prime_partial%20len%3D207nt
c116396.graph_c0	1217	A	G	NON_SYNONYMOUS_CODING	Aaa/Gaa	type%3Dcomplete%20len%3D321nt
c116634.graph_c0	271	C	G	UPSTREAM
c116638.graph_c0	524	G	T	INTERGENIC
c116914.graph_c0	135	A	G	NON_SYNONYMOUS_CODING	gTa/gCa	type%3Dinternal%20len%3D358nt
c116914.graph_c0	138	C	T	NON_SYNONYMOUS_CODING	cGt/cAt	type%3Dinternal%20len%3D358nt
c117142.graph_c0	679	G	A	UPSTREAM
c117461.graph_c0	476	T	C	CODON_CHANGE
c117549.graph_c0	404	C	A	NON_SYNONYMOUS_CODING	cCt/cAt	type%3Dcomplete%20len%3D207nt
c117668.graph_c0	169	C	T	DOWNSTREAM
c117668.graph_c0	278	G	A	STOP_GAINED	Cag/Tag	type%3Dcomplete%20len%3D765nt
c117668.graph_c0	347	G	A	SYNONYMOUS_CODING	Ctg/Ttg	type%3Dcomplete%20len%3D765nt
c117687.graph_c0	409	C	T	UPSTREAM
c117717.graph_c0	626	A	G	INTERGENIC
c117717.graph_c0	627	A	G	INTERGENIC
c117803.graph_c0	444	G	A	INTERGENIC
c117838.graph_c0	262	A	G	DOWNSTREAM
c117838.graph_c0	602	C	T	SYNONYMOUS_CODING	caG/caA	type%3Dcomplete%20len%3D1446nt
c117963.graph_c0	51	A	G	INTERGENIC
c118151.graph_c0	324	C	A	INTERGENIC
c118419.graph_c0	10	T	G	CODON_CHANGE
c118419.graph_c0	244	T	A	CODON_CHANGE
c118419.graph_c0	306	G	A	CODON_CHANGE
c118421.graph_c0	632	G	C	CODON_CHANGE
c118421.graph_c0	656	G	A	CODON_CHANGE
c118912.graph_c0	122	A	G	INTERGENIC
c118952.graph_c0	140	G	A	INTERGENIC
c119054.graph_c0	139	C	T	INTERGENIC
c119143.graph_c0	492	G	C	INTERGENIC
c119150.graph_c0	310	T	A	NON_SYNONYMOUS_CODING	cTc/cAc	type%3Dcomplete%20len%3D153nt
c119631.graph_c1	979	A	T	SYNONYMOUS_CODING	tcT/tcA	type%3Dinternal%20len%3D1362nt
c119681.graph_c0	214	G	A	SYNONYMOUS_CODING	caC/caT	type%3Dinternal%20len%3D522nt
c119697.graph_c0	261	T	A	NON_SYNONYMOUS_CODING	Tca/Aca	type%3Dcomplete%20len%3D642nt
c119715.graph_c0	399	A	G	INTERGENIC
c119728.graph_c0	870	T	C	NON_SYNONYMOUS_CODING	Att/Gtt	type%3Dcomplete%20len%3D183nt
c119824.graph_c0	463	G	A	SYNONYMOUS_CODING	ttG/ttA	type%3D3prime_partial%20len%3D615nt
c120083.graph_c0	211	A	C	UPSTREAM
c120086.graph_c0	159	C	G	START_LOST	atG/atC	type%3Dcomplete%20len%3D159nt
c120230.graph_c0	704	A	G	INTERGENIC
c120425.graph_c0	504	A	G	INTERGENIC
c120425.graph_c0	561	C	T	CODON_CHANGE
c120712.graph_c0	286	A	C	INTERGENIC
c120780.graph_c0	525	C	G	UPSTREAM
c121068.graph_c0	218	T	A	INTERGENIC
c121068.graph_c0	220	C	G	INTERGENIC
c121068.graph_c0	291	A	G	INTERGENIC
c121068.graph_c0	342	G	A	INTERGENIC
c121073.graph_c0	1127	C	T	INTERGENIC
c121073.graph_c0	1346	T	C	INTERGENIC
c121089.graph_c0	96	A	T	DOWNSTREAM
c121213.graph_c0	2207	A	G	SYNONYMOUS_CODING	ttT/ttC	type%3Dcomplete%20len%3D1140nt
c121580.graph_c0	58	A	G	CODON_CHANGE
c121688.graph_c0	151	G	T	CODON_CHANGE
c121688.graph_c0	293	C	T	CODON_CHANGE
c121856.graph_c0	143	A	G	INTERGENIC
c121869.graph_c0	66	G	A	INTERGENIC
c121908.graph_c0	412	C	T	SYNONYMOUS_CODING	tgC/tgT	type%3Dcomplete%20len%3D1563nt
c121908.graph_c0	654	C	A	NON_SYNONYMOUS_CODING	cCg/cAg	type%3Dcomplete%20len%3D1563nt
c121908.graph_c0	1868	C	G	NON_SYNONYMOUS_CODING	Ccg/Gcg	type%3Dcomplete%20len%3D1563nt
c121923.graph_c0	384	G	A	INTERGENIC
c122149.graph_c0	569	C	A	NON_SYNONYMOUS_CODING	Gct/Tct	type%3Dcomplete%20len%3D222nt
c122431.graph_c0	192	A	G	INTERGENIC
c122431.graph_c0	312	C	T	INTERGENIC
c122481.graph_c0	102	T	A	INTERGENIC
c122531.graph_c0	368	G	A	SYNONYMOUS_CODING	gcC/gcT	type%3Dcomplete%20len%3D180nt
c122531.graph_c0	588	T	A	UPSTREAM
c122637.graph_c0	106	G	A	NON_SYNONYMOUS_CODING	atG/atA	type%3D3prime_partial%20len%3D246nt
c122674.graph_c0	178	C	A	INTERGENIC
c122691.graph_c0	1228	T	G	SYNONYMOUS_CODING	ccT/ccG	type%3Dcomplete%20len%3D1281nt
c122695.graph_c0	170	T	C	SYNONYMOUS_CODING	gcA/gcG	type%3Dcomplete%20len%3D213nt
c122695.graph_c0	362	A	T	UPSTREAM
c123076.graph_c0	200	G	T	INTERGENIC
c123198.graph_c0	330	T	C	UPSTREAM
c123198.graph_c0	400	T	G	UPSTREAM
c123240.graph_c0	127	T	A	NON_SYNONYMOUS_CODING	gaA/gaT	type%3Dinternal%20len%3D393nt
c123245.graph_c0	460	A	G	NON_SYNONYMOUS_CODING	cTg/cCg	type%3D3prime_partial%20len%3D1473nt
c123245.graph_c0	1315	C	A	NON_SYNONYMOUS_CODING	aGg/aTg	type%3D3prime_partial%20len%3D1473nt
c123307.graph_c0	280	A	T	INTERGENIC
c123342.graph_c0	130	C	A	INTERGENIC
c123904.graph_c0	3792	G	A	NON_SYNONYMOUS_CODING	aCt/aTt	type%3Dcomplete%20len%3D333nt
c123909.graph_c0	784	T	C	UPSTREAM
c123933.graph_c0	618	G	A	NON_SYNONYMOUS_CODING	cGt/cAt	type%3Dcomplete%20len%3D444nt
c123933.graph_c0	908	C	T	NON_SYNONYMOUS_CODING	Cct/Tct	type%3Dcomplete%20len%3D510nt
c123933.graph_c0	1000	A	G	SYNONYMOUS_CODING	gaA/gaG	type%3Dcomplete%20len%3D510nt
c123933.graph_c0	1077	T	A	NON_SYNONYMOUS_CODING	aTt/aAt	type%3Dcomplete%20len%3D510nt
c124097.graph_c0	247	G	A	SYNONYMOUS_CODING	ctC/ctT	type%3D5prime_partial%20len%3D621nt
c124115.graph_c0	46	A	C	NON_SYNONYMOUS_CODING	Aag/Cag	type%3D3prime_partial%20len%3D222nt
c124115.graph_c0	331	C	T	DOWNSTREAM
c124199.graph_c0	1867	A	G	DOWNSTREAM
c124318.graph_c0	544	C	T	NON_SYNONYMOUS_CODING	Gaa/Aaa	type%3Dcomplete%20len%3D210nt
c124541.graph_c0	178	T	C	DOWNSTREAM
c124576.graph_c0	221	C	T	NON_SYNONYMOUS_CODING	gCg/gTg	type%3Dcomplete%20len%3D225nt
c124995.graph_c0	569	G	A	CODON_CHANGE
c124995.graph_c0	582	C	T	CODON_CHANGE
c125070.graph_c0	254	A	G	DOWNSTREAM
c125106.graph_c0	191	C	T	INTERGENIC
c125106.graph_c0	642	A	C	INTERGENIC
c125282.graph_c0	259	C	G	INTERGENIC
c125282.graph_c0	266	C	G	INTERGENIC
c125282.graph_c0	450	G	C	INTERGENIC
c125360.graph_c0	917	C	T	SYNONYMOUS_CODING	taC/taT	type%3Dcomplete%20len%3D1263nt
c125360.graph_c0	1568	A	G	SYNONYMOUS_CODING	caA/caG	type%3Dcomplete%20len%3D1263nt
c125360.graph_c0	1747	T	C	DOWNSTREAM
c125448.graph_c0	50	G	C	UPSTREAM
c126090.graph_c0	124	A	C	UPSTREAM
c126155.graph_c0	729	C	G	UPSTREAM
c126330.graph_c1	146	G	A	NON_SYNONYMOUS_CODING	Ggc/Agc	type%3Dcomplete%20len%3D273nt
c126685.graph_c0	1599	A	C	UPSTREAM
c126843.graph_c0	294	A	G	INTERGENIC
c126936.graph_c0	1546	C	G	NON_SYNONYMOUS_CODING	gaC/gaG	type%3Dcomplete%20len%3D1077nt
c127144.graph_c0	126	C	T	INTERGENIC
c127199.graph_c0	414	A	G	INTERGENIC
c127691.graph_c0	617	G	C	DOWNSTREAM
c127691.graph_c0	626	C	G	DOWNSTREAM
c127691.graph_c0	691	T	C	DOWNSTREAM
c127696.graph_c0	344	C	T	INTERGENIC
c127705.graph_c0	126	T	G	UPSTREAM
c127705.graph_c0	163	C	T	UPSTREAM
c127705.graph_c0	218	G	A	SYNONYMOUS_CODING	acG/acA	type%3Dcomplete%20len%3D381nt
c127705.graph_c0	245	T	C	SYNONYMOUS_CODING	taT/taC	type%3Dcomplete%20len%3D381nt
c127705.graph_c0	256	G	C	NON_SYNONYMOUS_CODING	gGt/gCt	type%3Dcomplete%20len%3D381nt
c127705.graph_c0	317	C	G	NON_SYNONYMOUS_CODING	ttC/ttG	type%3Dcomplete%20len%3D381nt
c127705.graph_c0	330	G	T	NON_SYNONYMOUS_CODING	Gcg/Tcg	type%3Dcomplete%20len%3D381nt
c127705.graph_c0	640	C	A	DOWNSTREAM
c127705.graph_c0	668	A	C	DOWNSTREAM
c127705.graph_c0	761	A	C	DOWNSTREAM
c127705.graph_c0	765	A	C	DOWNSTREAM
c127717.graph_c0	1030	T	C	DOWNSTREAM
c127717.graph_c0	1827	A	G	UPSTREAM
c127717.graph_c0	2084	C	T	NON_SYNONYMOUS_CODING	cCt/cTt	type%3Dcomplete%20len%3D183nt
c127721.graph_c0	2137	G	A	UPSTREAM
c127721.graph_c0	2426	A	G	UPSTREAM
c127724.graph_c0	325	C	A	NON_SYNONYMOUS_CODING	aCc/aAc	type%3Dcomplete%20len%3D558nt
c127727.graph_c0	467	G	C	DOWNSTREAM
c127727.graph_c0	520	G	A	DOWNSTREAM
c127732.graph_c0	5019	C	A	UPSTREAM
c127734.graph_c0	412	G	A	INTERGENIC
c127753.graph_c0	523	T	C	DOWNSTREAM
c127753.graph_c0	1724	G	A	SYNONYMOUS_CODING	ttC/ttT	type%3Dcomplete%20len%3D1962nt
c127753.graph_c0	1979	G	T	SYNONYMOUS_CODING	acC/acA	type%3Dcomplete%20len%3D1962nt
c127753.graph_c0	2039	A	T	SYNONYMOUS_CODING	tcT/tcA	type%3Dcomplete%20len%3D1962nt
c127753.graph_c0	2609	C	G	UPSTREAM
c127763.graph_c0	74	C	A	NON_SYNONYMOUS_CODING	cCa/cAa	type%3D3prime_partial%20len%3D366nt
c127785.graph_c0	1002	A	G	DOWNSTREAM
c127785.graph_c0	1267	T	C	SYNONYMOUS_CODING	ccT/ccC	type%3Dcomplete%20len%3D522nt
c127791.graph_c0	814	T	A	INTERGENIC
c127791.graph_c0	1044	A	C	INTERGENIC
c127791.graph_c0	1301	A	G	INTERGENIC
c127803.graph_c0	682	G	A	NON_SYNONYMOUS_CODING	cCc/cTc	type%3Dcomplete%20len%3D447nt
c127809.graph_c0	1624	T	C	SYNONYMOUS_CODING	gtA/gtG	type%3Dcomplete%20len%3D423nt
c127810.graph_c0	3137	C	T	DOWNSTREAM
c127816.graph_c0	569	G	T	SYNONYMOUS_CODING	Cga/Aga	type%3Dcomplete%20len%3D1653nt
c127816.graph_c0	1016	C	T	NON_SYNONYMOUS_CODING	Gct/Act	type%3Dcomplete%20len%3D1653nt
c127824.graph_c0	52	G	A	INTERGENIC
c127826.graph_c0	162	G	A	CODON_CHANGE
c127826.graph_c0	166	T	C	CODON_CHANGE
c127826.graph_c0	254	T	G	CODON_CHANGE
c127841.graph_c0	2520	C	G	UPSTREAM
c127841.graph_c0	2729	G	A	UPSTREAM
c127847.graph_c0	284	G	A	DOWNSTREAM
c127847.graph_c0	679	C	A	NON_SYNONYMOUS_CODING	Gca/Tca	type%3Dcomplete%20len%3D882nt
c127851.graph_c0	319	G	A	DOWNSTREAM
c127851.graph_c0	618	C	T	UPSTREAM
c127867.graph_c1	39	C	T	NON_SYNONYMOUS_CODING	Gtc/Atc	type%3D5prime_partial%20len%3D399nt
c127873.graph_c0	213	T	C	INTERGENIC
c127884.graph_c0	281	C	T	SYNONYMOUS_CODING	atC/atT	type%3D3prime_partial%20len%3D537nt
c127884.graph_c0	429	A	G	NON_SYNONYMOUS_CODING	Att/Gtt	type%3D3prime_partial%20len%3D537nt
c127884.graph_c0	710	C	G	DOWNSTREAM
c127889.graph_c0	1067	C	T	NON_SYNONYMOUS_CODING	aCt/aTt	type%3D3prime_partial%20len%3D6525nt
c127889.graph_c0	2500	A	G	NON_SYNONYMOUS_CODING	Act/Gct	type%3D3prime_partial%20len%3D6525nt
c127894.graph_c0	994	G	T	NON_SYNONYMOUS_CODING	gaC/gaA	type%3Dcomplete%20len%3D1050nt
c127908.graph_c0	601	C	T	SYNONYMOUS_CODING	gtG/gtA	type%3Dcomplete%20len%3D531nt
c127908.graph_c0	637	C	A	SYNONYMOUS_CODING	gcG/gcT	type%3Dcomplete%20len%3D531nt
c127908.graph_c0	855	A	C	NON_SYNONYMOUS_CODING	Tat/Gat	type%3Dcomplete%20len%3D531nt
c127910.graph_c0	117	C	G	DOWNSTREAM
c127911.graph_c0	949	A	T	DOWNSTREAM
c127939.graph_c0	561	C	T	SYNONYMOUS_CODING	gcC/gcT	type%3Dcomplete%20len%3D717nt
c127950.graph_c0	111	A	G	INTERGENIC
c127955.graph_c0	353	A	G	UPSTREAM
c127955.graph_c0	835	T	C	SYNONYMOUS_CODING	gcT/gcC	type%3Dcomplete%20len%3D1617nt
c127956.graph_c0	234	A	G	INTERGENIC
c127956.graph_c0	408	G	A	INTERGENIC
c127962.graph_c0	394	C	A	DOWNSTREAM
c127962.graph_c0	732	A	C	NON_SYNONYMOUS_CODING	caT/caG	type%3Dcomplete%20len%3D903nt
c127962.graph_c0	918	C	T	SYNONYMOUS_CODING	tcG/tcA	type%3Dcomplete%20len%3D903nt
c127964.graph_c0	144	A	G	UPSTREAM
c127964.graph_c0	277	G	A	SYNONYMOUS_CODING	ggG/ggA	type%3Dcomplete%20len%3D207nt
c127977.graph_c0	1037	T	C	UPSTREAM
c127979.graph_c0	390	A	C	NON_SYNONYMOUS_CODING	aAa/aCa	type%3Dcomplete%20len%3D420nt
c127979.graph_c0	448	A	G	SYNONYMOUS_CODING	ttA/ttG	type%3Dcomplete%20len%3D420nt
c127979.graph_c0	797	A	T	DOWNSTREAM
c127980.graph_c0	1345	G	A	DOWNSTREAM
c127981.graph_c0	195	A	G	DOWNSTREAM
c127981.graph_c0	1115	C	T	DOWNSTREAM
c127981.graph_c0	1724	A	T	DOWNSTREAM
c127996.graph_c0	461	A	C	SYNONYMOUS_CODING	ctT/ctG	type%3D3prime_partial%20len%3D267nt
c128032.graph_c0	160	G	C	DOWNSTREAM
c128032.graph_c0	583	T	C	SYNONYMOUS_CODING	ccA/ccG	type%3Dcomplete%20len%3D624nt
c128032.graph_c0	992	A	G	UPSTREAM
c128032.graph_c1	281	G	T	DOWNSTREAM
c128033.graph_c0	1865	C	T	DOWNSTREAM
c128053.graph_c0	734	C	T	DOWNSTREAM
c128053.graph_c0	800	T	C	DOWNSTREAM
c128055.graph_c0	150	T	C	INTERGENIC
c128055.graph_c0	248	C	A	INTERGENIC
c128055.graph_c0	261	A	G	INTERGENIC
c128055.graph_c0	299	C	G	INTERGENIC
c128064.graph_c0	336	G	A	DOWNSTREAM
c128064.graph_c0	499	G	A	DOWNSTREAM
c128064.graph_c0	523	A	C	DOWNSTREAM
c128064.graph_c0	976	G	A	NON_SYNONYMOUS_CODING	Cca/Tca	type%3Dcomplete%20len%3D477nt
c128064.graph_c0	1254	T	C	UPSTREAM
c128064.graph_c0	1411	C	G	UPSTREAM
c128068.graph_c0	472	G	A	SYNONYMOUS_CODING	ggG/ggA	type%3Dcomplete%20len%3D759nt
c128068.graph_c0	514	C	G	SYNONYMOUS_CODING	ctC/ctG	type%3Dcomplete%20len%3D759nt
c128068.graph_c0	1115	G	T	DOWNSTREAM
c128072.graph_c0	32	T	C	SYNONYMOUS_CODING	gcA/gcG	type%3D5prime_partial%20len%3D586nt
c128073.graph_c0	421	G	T	INTERGENIC
c128097.graph_c0	338	T	A	NON_SYNONYMOUS_CODING	aAt/aTt	type%3Dcomplete%20len%3D228nt
c128097.graph_c0	730	T	G	UPSTREAM
c128101.graph_c0	693	A	C	SYNONYMOUS_CODING	gcA/gcC	type%3Dcomplete%20len%3D165nt
c128108.graph_c1	1512	C	T	SYNONYMOUS_CODING	tcG/tcA	type%3Dcomplete%20len%3D1371nt
c128108.graph_c1	2094	C	G	UPSTREAM
c128119.graph_c0	404	A	C	UPSTREAM
c128119.graph_c0	596	C	T	UPSTREAM
c128126.graph_c0	27	A	C	NON_SYNONYMOUS_CODING	tAt/tCt	type%3D3prime_partial%20len%3D255nt
c128134.graph_c0	663	A	C	DOWNSTREAM
c128134.graph_c0	896	C	A	DOWNSTREAM
c128134.graph_c0	920	G	T	DOWNSTREAM
c128134.graph_c0	985	A	C	DOWNSTREAM
c128145.graph_c0	152	A	G	INTERGENIC
c128145.graph_c0	187	T	G	INTERGENIC
c128145.graph_c0	191	G	C	INTERGENIC
c128145.graph_c0	684	A	G	INTERGENIC
c128150.graph_c0	1014	G	T	NON_SYNONYMOUS_CODING	aaC/aaA	type%3Dcomplete%20len%3D489nt
c128150.graph_c0	1263	A	C	UPSTREAM
c128156.graph_c0	2345	A	G	NON_SYNONYMOUS_CODING	cAt/cGt	type%3Dcomplete%20len%3D6405nt
c128163.graph_c0	642	T	C	UPSTREAM
c128174.graph_c0	1669	T	G	CODON_CHANGE
c128174.graph_c0	2263	T	G	CODON_CHANGE
c128174.graph_c0	5196	C	T	CODON_CHANGE
c128174.graph_c0	5471	A	G	CODON_CHANGE
c128174.graph_c0	8406	C	T	CODON_CHANGE
c128193.graph_c0	284	C	T	UPSTREAM
c128193.graph_c0	552	C	T	NON_SYNONYMOUS_CODING	aCt/aTt	type%3Dcomplete%20len%3D405nt
c128193.graph_c0	812	C	T	DOWNSTREAM
c128199.graph_c0	408	G	T	DOWNSTREAM
c128199.graph_c0	512	T	G	NON_SYNONYMOUS_CODING	Ata/Cta	type%3Dcomplete%20len%3D459nt
c128199.graph_c0	773	G	T	NON_SYNONYMOUS_CODING	Ccg/Acg	type%3Dcomplete%20len%3D459nt
c128207.graph_c0	2808	C	T	SYNONYMOUS_CODING	gcG/gcA	type%3Dcomplete%20len%3D2679nt
c128207.graph_c0	2856	G	T	NON_SYNONYMOUS_CODING	caC/caA	type%3Dcomplete%20len%3D2679nt
c128207.graph_c0	3198	G	A	UPSTREAM
c128216.graph_c0	336	C	A	DOWNSTREAM
c128216.graph_c0	337	C	A	DOWNSTREAM
c128233.graph_c0	271	G	A	DOWNSTREAM
c128234.graph_c0	100	A	G	INTERGENIC
c128238.graph_c0	187	C	T	INTERGENIC
c128249.graph_c0	418	G	C	DOWNSTREAM
c128249.graph_c0	525	T	G	DOWNSTREAM
c128250.graph_c0	2078	G	A	SYNONYMOUS_CODING	gaC/gaT	type%3Dcomplete%20len%3D1350nt
c128253.graph_c0	343	A	T	INTERGENIC
c128259.graph_c0	402	G	A	UPSTREAM
c128269.graph_c0	225	A	T	SYNONYMOUS_CODING	cgT/cgA	type%3D3prime_partial%20len%3D192nt
c128269.graph_c0	354	T	C	SYNONYMOUS_CODING	caA/caG	type%3D3prime_partial%20len%3D192nt
c128271.graph_c0	148	A	G	INTERGENIC
c128271.graph_c0	213	A	G	INTERGENIC
c128271.graph_c0	245	G	C	INTERGENIC
c128271.graph_c0	253	T	C	INTERGENIC
c128274.graph_c0	241	A	C	UPSTREAM
c128274.graph_c0	317	T	A	UPSTREAM
c128274.graph_c0	394	G	T	UPSTREAM
c128287.graph_c0	491	C	T	SYNONYMOUS_CODING	atC/atT	type%3Dcomplete%20len%3D1776nt
c128287.graph_c0	2218	C	G	DOWNSTREAM
c128293.graph_c0	485	A	G	NON_SYNONYMOUS_CODING	Att/Gtt	type%3Dcomplete%20len%3D2547nt
c128293.graph_c0	494	G	A	NON_SYNONYMOUS_CODING	Gct/Act	type%3Dcomplete%20len%3D2547nt
c128293.graph_c0	2692	T	C	SYNONYMOUS_CODING	ctT/ctC	type%3Dcomplete%20len%3D2547nt
c128295.graph_c0	77	T	C	SYNONYMOUS_CODING	gtA/gtG	type%3D5prime_partial%20len%3D313nt
c128295.graph_c0	136	T	C	NON_SYNONYMOUS_CODING	Ata/Gta	type%3D5prime_partial%20len%3D313nt
c128295.graph_c0	186	C	T	NON_SYNONYMOUS_CODING	cGt/cAt	type%3D5prime_partial%20len%3D313nt
c128295.graph_c0	861	A	G	DOWNSTREAM
c128302.graph_c0	524	G	A	INTERGENIC
c128307.graph_c0	1945	G	A	NON_SYNONYMOUS_CODING	Gaa/Aaa	type%3Dcomplete%20len%3D171nt
c128307.graph_c0	2072	G	T	NON_SYNONYMOUS_CODING	aGg/aTg	type%3Dcomplete%20len%3D171nt
c128307.graph_c0	2182	C	G	DOWNSTREAM
c128307.graph_c0	2373	G	T	DOWNSTREAM
c128307.graph_c0	2595	G	A	DOWNSTREAM
c128311.graph_c0	568	A	G	SYNONYMOUS_CODING	taT/taC	type%3Dcomplete%20len%3D2337nt
c128311.graph_c0	661	C	G	NON_SYNONYMOUS_CODING	ttG/ttC	type%3Dcomplete%20len%3D2337nt
c128311.graph_c0	866	G	A	NON_SYNONYMOUS_CODING	tCa/tTa	type%3Dcomplete%20len%3D2337nt
c128311.graph_c0	886	C	T	SYNONYMOUS_CODING	aaG/aaA	type%3Dcomplete%20len%3D2337nt
c128311.graph_c0	1089	C	G	NON_SYNONYMOUS_CODING	Gtt/Ctt	type%3Dcomplete%20len%3D2337nt
c128311.graph_c0	1760	C	T	NON_SYNONYMOUS_CODING	aGa/aAa	type%3Dcomplete%20len%3D2337nt
c128318.graph_c0	856	T	C	NON_SYNONYMOUS_CODING	gTa/gCa	type%3Dcomplete%20len%3D1053nt
c128321.graph_c0	336	C	T	SYNONYMOUS_CODING	caC/caT	type%3Dcomplete%20len%3D300nt
c128321.graph_c0	378	G	A	SYNONYMOUS_CODING	caG/caA	type%3Dcomplete%20len%3D300nt
c128321.graph_c0	984	G	T	START_LOST	atG/atT	type%3Dcomplete%20len%3D237nt
c128336.graph_c0	453	C	T	SYNONYMOUS_CODING	acC/acT	type%3Dcomplete%20len%3D519nt
c128336.graph_c0	467	C	A	NON_SYNONYMOUS_CODING	aCc/aAc	type%3Dcomplete%20len%3D519nt
c128340.graph_c0	157	G	T	INTERGENIC
c128345.graph_c0	179	G	T	NON_SYNONYMOUS_CODING	aCc/aAc	type%3D3prime_partial%20len%3D291nt
c128347.graph_c0	31	T	C	SYNONYMOUS_CODING	aaA/aaG	type%3D5prime_partial%20len%3D348nt
c128347.graph_c0	292	T	C	SYNONYMOUS_CODING	gcA/gcG	type%3D5prime_partial%20len%3D348nt
c128347.graph_c1	396	G	A	DOWNSTREAM
c128349.graph_c0	3358	C	T	DOWNSTREAM
c128351.graph_c0	292	A	C	UPSTREAM
c128351.graph_c0	313	T	G	UPSTREAM
c128351.graph_c0	420	T	C	START_LOST	aTg/aCg	type%3Dcomplete%20len%3D570nt
c128351.graph_c0	504	C	G	NON_SYNONYMOUS_CODING	tCc/tGc	type%3Dcomplete%20len%3D570nt
c128351.graph_c0	1009	T	G	DOWNSTREAM
c128351.graph_c0	1052	G	C	DOWNSTREAM
c128351.graph_c0	1172	T	A	DOWNSTREAM
c128361.graph_c0	934	C	T	NON_SYNONYMOUS_CODING	Gca/Aca	type%3Dcomplete%20len%3D1125nt
c128361.graph_c0	936	G	A	NON_SYNONYMOUS_CODING	gCg/gTg	type%3Dcomplete%20len%3D1125nt
c128362.graph_c0	608	C	G	DOWNSTREAM
c128388.graph_c0	102	C	T	INTERGENIC
c128388.graph_c0	105	C	T	INTERGENIC
c128392.graph_c0	1974	A	G	DOWNSTREAM
c128398.graph_c0	956	C	G	DOWNSTREAM
c128398.graph_c0	972	G	T	DOWNSTREAM
c128404.graph_c0	2110	G	C	DOWNSTREAM
c128404.graph_c0	2362	A	T	DOWNSTREAM
c128404.graph_c0	2774	G	A	UPSTREAM
c128405.graph_c0	225	G	C	UPSTREAM
c128405.graph_c0	830	C	T	SYNONYMOUS_CODING	acC/acT	type%3Dcomplete%20len%3D3306nt
c128405.graph_c0	851	G	A	SYNONYMOUS_CODING	ccG/ccA	type%3Dcomplete%20len%3D3306nt
c128405.graph_c0	4083	A	G	UPSTREAM
c128407.graph_c0	202	A	G	NON_SYNONYMOUS_CODING	Atc/Gtc	type%3Dcomplete%20len%3D648nt
c128407.graph_c0	297	A	G	SYNONYMOUS_CODING	tcA/tcG	type%3Dcomplete%20len%3D648nt
c128407.graph_c0	575	G	C	NON_SYNONYMOUS_CODING	gGg/gCg	type%3Dcomplete%20len%3D648nt
c128407.graph_c1	316	C	T	CODON_CHANGE
c128410.graph_c0	1111	G	A	START_LOST	atG/atA	type%3Dcomplete%20len%3D177nt
c128425.graph_c0	580	G	T	SYNONYMOUS_CODING	ccG/ccT	type%3Dcomplete%20len%3D885nt
c128425.graph_c0	880	T	A	SYNONYMOUS_CODING	ctT/ctA	type%3Dcomplete%20len%3D885nt
c128425.graph_c0	1120	C	G	SYNONYMOUS_CODING	tcC/tcG	type%3Dcomplete%20len%3D885nt
c128427.graph_c0	195	A	G	INTERGENIC
c128427.graph_c0	202	A	G	INTERGENIC
c128427.graph_c0	444	T	G	INTERGENIC
c128442.graph_c0	632	G	T	DOWNSTREAM
c128442.graph_c0	633	C	T	DOWNSTREAM
c128449.graph_c0	34	A	T	INTERGENIC
c128450.graph_c0	882	T	C	DOWNSTREAM
c128455.graph_c0	159	T	C	SYNONYMOUS_CODING	acA/acG	type%3D3prime_partial%20len%3D177nt
c128462.graph_c0	329	C	T	DOWNSTREAM
c128462.graph_c0	738	A	G	DOWNSTREAM
c128462.graph_c0	931	A	G	NON_SYNONYMOUS_CODING	Tct/Cct	type%3Dcomplete%20len%3D159nt
c128467.graph_c0	467	A	G	INTERGENIC
c128474.graph_c0	192	C	T	INTERGENIC
c128474.graph_c0	269	G	A	INTERGENIC
c128474.graph_c0	288	G	C	INTERGENIC
c128475.graph_c0	258	G	C	UPSTREAM
c128475.graph_c0	460	G	T	NON_SYNONYMOUS_CODING	gaG/gaT	type%3Dcomplete%20len%3D1077nt
c128475.graph_c0	688	A	G	SYNONYMOUS_CODING	acA/acG	type%3Dcomplete%20len%3D1077nt
c128477.graph_c0	2017	A	G	UPSTREAM
c128478.graph_c0	514	C	T	SYNONYMOUS_CODING	gaC/gaT	type%3Dcomplete%20len%3D555nt
c128482.graph_c0	405	G	C	CODON_CHANGE
c128483.graph_c0	2557	G	A	SYNONYMOUS_CODING	cgG/cgA	type%3D3prime_partial%20len%3D2592nt
c128486.graph_c0	141	C	T	SYNONYMOUS_CODING	gaC/gaT	type%3D3prime_partial%20len%3D408nt
c128486.graph_c0	246	G	A	SYNONYMOUS_CODING	gtG/gtA	type%3D3prime_partial%20len%3D408nt
c128486.graph_c0	670	G	T	DOWNSTREAM
c128493.graph_c0	1071	G	T	DOWNSTREAM
c128493.graph_c0	1201	G	C	DOWNSTREAM
c128501.graph_c0	2523	T	G	UPSTREAM
c128509.graph_c0	299	G	A	INTERGENIC
c128509.graph_c0	506	G	T	INTERGENIC
c128509.graph_c0	593	G	T	NON_SYNONYMOUS_CODING	cCa/cAa	type%3D3prime_partial%20len%3D546nt
c128511.graph_c0	120	C	T	DOWNSTREAM
c128511.graph_c0	224	C	A	DOWNSTREAM
c128511.graph_c0	229	T	C	DOWNSTREAM
c128527.graph_c0	29	A	C	NON_SYNONYMOUS_CODING	Tac/Gac	type%3Dinternal%20len%3D275nt
c128529.graph_c0	122	C	T	UPSTREAM
c128529.graph_c0	170	G	C	UPSTREAM
c128529.graph_c0	2673	T	G	UPSTREAM
c128529.graph_c0	2688	C	T	UPSTREAM
c128529.graph_c0	2838	T	C	UPSTREAM
c128540.graph_c0	87	C	T	UPSTREAM
c128540.graph_c0	300	T	A	UPSTREAM
c128540.graph_c0	884	C	T	DOWNSTREAM
c128549.graph_c0	4442	T	G	DOWNSTREAM
c128549.graph_c0	4792	A	T	DOWNSTREAM
c128549.graph_c0	5228	G	A	DOWNSTREAM
c128550.graph_c0	346	T	G	UPSTREAM
c128550.graph_c0	566	A	C	SYNONYMOUS_CODING	Agg/Cgg	type%3Dcomplete%20len%3D369nt
c128550.graph_c0	883	G	A	UPSTREAM
c128560.graph_c0	291	G	A	DOWNSTREAM
c128560.graph_c0	554	T	C	SYNONYMOUS_CODING	tcA/tcG	type%3Dcomplete%20len%3D1584nt
c128564.graph_c0	751	A	G	DOWNSTREAM
c128564.graph_c0	1344	C	T	UPSTREAM
c128576.graph_c0	1673	G	A	SYNONYMOUS_CODING	caG/caA	type%3Dcomplete%20len%3D951nt
c128589.graph_c0	403	A	G	DOWNSTREAM
c128598.graph_c0	2323	A	G	SYNONYMOUS_CODING	ttT/ttC	type%3Dcomplete%20len%3D1923nt
c128598.graph_c0	5072	A	G	UPSTREAM
c128599.graph_c0	229	A	G	NON_SYNONYMOUS_CODING	Aca/Gca	type%3Dcomplete%20len%3D315nt
c128599.graph_c0	576	G	T	DOWNSTREAM
c128601.graph_c0	131	T	A	CODON_CHANGE
c128611.graph_c0	162	A	T	INTERGENIC
c128612.graph_c0	411	A	G	DOWNSTREAM
c128612.graph_c0	1203	T	C	DOWNSTREAM
c128612.graph_c0	1580	G	T	NON_SYNONYMOUS_CODING	Ctt/Att	type%3Dcomplete%20len%3D522nt
c128616.graph_c0	769	A	G	SYNONYMOUS_CODING	acT/acC	type%3D3prime_partial%20len%3D294nt
c128643.graph_c0	786	A	C	SYNONYMOUS_CODING	tcT/tcG	type%3Dcomplete%20len%3D1200nt
c128643.graph_c0	1514	A	T	NON_SYNONYMOUS_CODING	Tct/Act	type%3Dcomplete%20len%3D1200nt
c128643.graph_c0	1664	T	C	UPSTREAM
c128645.graph_c0	224	G	C	DOWNSTREAM
c128645.graph_c0	2494	T	C	DOWNSTREAM
c128645.graph_c0	2775	A	G	SYNONYMOUS_CODING	aaT/aaC	type%3Dcomplete%20len%3D1842nt
c128645.graph_c0	2934	C	A	SYNONYMOUS_CODING	cgG/cgT	type%3Dcomplete%20len%3D1842nt
c128645.graph_c0	3743	T	C	NON_SYNONYMOUS_CODING	Atc/Gtc	type%3Dcomplete%20len%3D1842nt
c128645.graph_c0	3799	G	C	NON_SYNONYMOUS_CODING	tCt/tGt	type%3Dcomplete%20len%3D1842nt
c128645.graph_c0	4546	G	A	NON_SYNONYMOUS_CODING	tCt/tTt	type%3Dcomplete%20len%3D1842nt
c128646.graph_c0	230	G	A	INTERGENIC
c128646.graph_c0	425	G	A	INTERGENIC
c128648.graph_c0	186	C	A	SYNONYMOUS_CODING	Cga/Aga	type%3Dcomplete%20len%3D210nt
c128648.graph_c0	190	G	A	NON_SYNONYMOUS_CODING	aGt/aAt	type%3Dcomplete%20len%3D210nt
c128648.graph_c0	379	C	T	DOWNSTREAM
c128648.graph_c0	695	A	T	DOWNSTREAM
c128648.graph_c0	915	T	A	DOWNSTREAM
c128649.graph_c0	384	A	G	SYNONYMOUS_CODING	aaT/aaC	type%3Dcomplete%20len%3D342nt
c128654.graph_c0	3182	T	C	SYNONYMOUS_CODING	aaA/aaG	type%3Dcomplete%20len%3D3117nt
c128655.graph_c0	919	T	C	NON_SYNONYMOUS_CODING	aTt/aCt	type%3Dcomplete%20len%3D687nt
c128656.graph_c0	3381	A	G	SYNONYMOUS_CODING	caT/caC	type%3Dcomplete%20len%3D11676nt
c128656.graph_c0	5202	G	A	SYNONYMOUS_CODING	gaC/gaT	type%3Dcomplete%20len%3D11676nt
c128656.graph_c0	6981	C	T	SYNONYMOUS_CODING	gaG/gaA	type%3Dcomplete%20len%3D11676nt
c128656.graph_c0	8397	T	C	SYNONYMOUS_CODING	ggA/ggG	type%3Dcomplete%20len%3D11676nt
c128668.graph_c0	64	C	A	UPSTREAM
c128668.graph_c0	443	A	G	SYNONYMOUS_CODING	atT/atC	type%3Dcomplete%20len%3D1443nt
c128668.graph_c0	897	C	G	NON_SYNONYMOUS_CODING	tGt/tCt	type%3Dcomplete%20len%3D1443nt
c128672.graph_c0	367	G	A	NON_SYNONYMOUS_CODING	Gaa/Aaa	type%3Dcomplete%20len%3D360nt
c128680.graph_c0	505	T	C	DOWNSTREAM
c128680.graph_c0	527	G	A	DOWNSTREAM
c128688.graph_c0	144	A	G	DOWNSTREAM
c128688.graph_c0	246	C	T	DOWNSTREAM
c128688.graph_c0	352	A	G	DOWNSTREAM
c128688.graph_c0	559	C	A	DOWNSTREAM
c128688.graph_c0	563	T	C	DOWNSTREAM
c128688.graph_c0	913	T	A	UPSTREAM
c128694.graph_c0	395	C	T	UPSTREAM
c128694.graph_c0	413	C	A	UPSTREAM
c128696.graph_c0	1314	A	T	DOWNSTREAM
c128704.graph_c0	629	G	C	INTERGENIC
c128708.graph_c0	38	G	C	NON_SYNONYMOUS_CODING	Gcc/Ccc	type%3D3prime_partial%20len%3D4362nt
c128708.graph_c0	52	A	C	NON_SYNONYMOUS_CODING	caA/caC	type%3D3prime_partial%20len%3D4362nt
c128708.graph_c0	1477	A	G	DOWNSTREAM
c128708.graph_c0	4719	G	T	DOWNSTREAM
c128708.graph_c0	6466	C	G	UPSTREAM
c128708.graph_c0	6721	C	T	UPSTREAM
c128713.graph_c0	381	C	T	DOWNSTREAM
c128713.graph_c0	685	A	G	SYNONYMOUS_CODING	atT/atC	type%3Dcomplete%20len%3D495nt
c128713.graph_c0	849	T	G	NON_SYNONYMOUS_CODING	Aat/Cat	type%3Dcomplete%20len%3D495nt
c128713.graph_c0	977	C	A	UPSTREAM
c128729.graph_c0	118	C	G	INTERGENIC
c128729.graph_c0	139	G	C	INTERGENIC
c128735.graph_c0	971	G	A	NON_SYNONYMOUS_CODING	cGt/cAt	type%3Dcomplete%20len%3D1452nt
c128735.graph_c0	1757	A	G	DOWNSTREAM
c128735.graph_c0	1794	C	T	DOWNSTREAM
c128737.graph_c0	870	G	A	DOWNSTREAM
c128737.graph_c0	950	C	A	DOWNSTREAM
c128737.graph_c0	1048	T	G	DOWNSTREAM
c128737.graph_c0	1057	G	T	DOWNSTREAM
c128748.graph_c0	1007	T	C	NON_SYNONYMOUS_CODING	cAg/cGg	type%3D5prime_partial%20len%3D1215nt
c128748.graph_c0	1190	T	C	NON_SYNONYMOUS_CODING	gAa/gGa	type%3D5prime_partial%20len%3D1215nt
c128748.graph_c0	1351	T	C	UPSTREAM
c128755.graph_c0	441	A	G	DOWNSTREAM
c128766.graph_c0	883	T	G	INTERGENIC
c128768.graph_c0	156	T	G	INTERGENIC
c128770.graph_c0	462	C	T	NON_SYNONYMOUS_CODING	Ctc/Ttc	type%3Dcomplete%20len%3D363nt
c128790.graph_c0	3108	C	T	UPSTREAM
c128796.graph_c0	1323	T	C	DOWNSTREAM
c128796.graph_c0	1536	C	T	DOWNSTREAM
c128796.graph_c0	1609	G	A	DOWNSTREAM
c128796.graph_c0	1723	C	G	DOWNSTREAM
c128796.graph_c0	2106	A	C	DOWNSTREAM
c128796.graph_c0	2280	C	T	DOWNSTREAM
c128796.graph_c0	2421	C	T	DOWNSTREAM
c128796.graph_c0	2710	C	G	DOWNSTREAM
c128796.graph_c0	2796	C	A	DOWNSTREAM
c128796.graph_c0	2857	A	C	DOWNSTREAM
c128796.graph_c0	3004	T	C	DOWNSTREAM
c128796.graph_c0	3520	A	T	DOWNSTREAM
c128799.graph_c0	678	G	C	DOWNSTREAM
c128799.graph_c0	952	A	C	NON_SYNONYMOUS_CODING	caT/caG	type%3Dcomplete%20len%3D162nt
c128799.graph_c0	984	C	T	NON_SYNONYMOUS_CODING	Gat/Aat	type%3Dcomplete%20len%3D162nt
c128816.graph_c0	323	C	G	INTERGENIC
c128816.graph_c0	682	C	T	INTERGENIC
c128827.graph_c0	213	C	T	INTERGENIC
c128827.graph_c0	262	A	C	INTERGENIC
c128850.graph_c0	92	A	G	INTERGENIC
c128850.graph_c0	232	G	A	INTERGENIC
c128854.graph_c0	779	G	A	NON_SYNONYMOUS_CODING	Ccc/Tcc	type%3Dcomplete%20len%3D891nt
c128854.graph_c0	783	G	A	SYNONYMOUS_CODING	gcC/gcT	type%3Dcomplete%20len%3D891nt
c128854.graph_c0	820	A	G	NON_SYNONYMOUS_CODING	tTa/tCa	type%3Dcomplete%20len%3D891nt
c128866.graph_c0	996	G	A	NON_SYNONYMOUS_CODING	aGa/aAa	type%3Dcomplete%20len%3D1557nt
c128866.graph_c0	1213	A	G	SYNONYMOUS_CODING	caA/caG	type%3Dcomplete%20len%3D1557nt
c128866.graph_c0	1681	G	A	SYNONYMOUS_CODING	ccG/ccA	type%3Dcomplete%20len%3D1557nt
c128871.graph_c0	477	G	A	INTERGENIC
c128871.graph_c0	793	T	C	INTERGENIC
c128875.graph_c0	341	A	G	DOWNSTREAM
c128875.graph_c0	2522	T	C	UPSTREAM
c128875.graph_c0	2595	T	C	UPSTREAM
c128887.graph_c0	355	T	C	NON_SYNONYMOUS_CODING	gTc/gCc	type%3Dcomplete%20len%3D1158nt
c128887.graph_c0	378	G	C	NON_SYNONYMOUS_CODING	Gtg/Ctg	type%3Dcomplete%20len%3D1158nt
c128887.graph_c0	801	T	G	NON_SYNONYMOUS_CODING	Ttg/Gtg	type%3Dcomplete%20len%3D1158nt
c128887.graph_c0	1040	A	G	NON_SYNONYMOUS_CODING	atA/atG	type%3Dcomplete%20len%3D1158nt
c128887.graph_c0	1314	G	A	NON_SYNONYMOUS_CODING	Gct/Act	type%3Dcomplete%20len%3D1158nt
c128888.graph_c0	806	T	C	NON_SYNONYMOUS_CODING	Aca/Gca	type%3Dcomplete%20len%3D1014nt
c128888.graph_c0	961	A	G	NON_SYNONYMOUS_CODING	tTa/tCa	type%3Dcomplete%20len%3D1014nt
c128888.graph_c0	1333	T	C	NON_SYNONYMOUS_CODING	aAg/aGg	type%3Dcomplete%20len%3D1014nt
c128888.graph_c0	1428	T	A	NON_SYNONYMOUS_CODING	ttA/ttT	type%3Dcomplete%20len%3D1014nt
c128888.graph_c0	1603	T	A	NON_SYNONYMOUS_CODING	gAg/gTg	type%3Dcomplete%20len%3D1014nt
c128888.graph_c0	1668	G	A	SYNONYMOUS_CODING	gcC/gcT	type%3Dcomplete%20len%3D1014nt
c128888.graph_c0	1824	C	A	UPSTREAM
c128888.graph_c0	1902	C	G	UPSTREAM
c128888.graph_c0	1945	C	A	UPSTREAM
c128926.graph_c1	1865	G	T	UPSTREAM
c128926.graph_c1	4980	T	C	DOWNSTREAM
c128945.graph_c0	112	C	T	INTERGENIC
c128945.graph_c0	241	G	C	INTERGENIC
c128945.graph_c0	334	C	T	INTERGENIC
c128945.graph_c0	414	C	T	INTERGENIC
c128962.graph_c0	1839	A	G	UPSTREAM
c128981.graph_c0	670	G	A	SYNONYMOUS_CODING	gaC/gaT	type%3Dcomplete%20len%3D1632nt
c128983.graph_c0	440	C	T	DOWNSTREAM
c128985.graph_c0	358	G	A	INTERGENIC
c128985.graph_c0	420	A	T	INTERGENIC
c129023.graph_c2	537	T	G	NON_SYNONYMOUS_CODING	agT/agG	type%3Dcomplete%20len%3D228nt
c129024.graph_c0	245	T	C	INTERGENIC
c129027.graph_c0	137	C	T	INTERGENIC
c129027.graph_c0	181	C	A	INTERGENIC
c129035.graph_c0	567	T	C	UPSTREAM
c129035.graph_c0	820	T	C	SYNONYMOUS_CODING	cgT/cgC	type%3Dcomplete%20len%3D597nt
c129036.graph_c0	205	G	A	NON_SYNONYMOUS_CODING	aGc/aAc	type%3Dcomplete%20len%3D162nt
c129036.graph_c0	227	C	T	SYNONYMOUS_CODING	ctC/ctT	type%3Dcomplete%20len%3D162nt
c129036.graph_c0	1161	G	A	DOWNSTREAM
c129036.graph_c0	1260	G	T	DOWNSTREAM
c129044.graph_c0	498	A	G	SYNONYMOUS_CODING	ttT/ttC	type%3D3prime_partial%20len%3D702nt
c129044.graph_c0	510	C	T	SYNONYMOUS_CODING	ctG/ctA	type%3D3prime_partial%20len%3D702nt
c129047.graph_c0	311	G	C	NON_SYNONYMOUS_CODING	caG/caC	type%3D3prime_partial%20len%3D450nt
c129047.graph_c0	968	A	G	DOWNSTREAM
c129058.graph_c0	979	C	G	NON_SYNONYMOUS_CODING	Cca/Gca	type%3Dcomplete%20len%3D951nt
c129058.graph_c0	1054	T	C	NON_SYNONYMOUS_CODING	Tgg/Cgg	type%3Dcomplete%20len%3D951nt
c129058.graph_c0	1388	T	A	DOWNSTREAM
c129062.graph_c0	36	C	T	INTERGENIC
c129062.graph_c0	87	G	C	INTERGENIC
c129064.graph_c0	183	G	A	INTERGENIC
c129064.graph_c0	219	T	A	INTERGENIC
c129064.graph_c0	381	C	T	INTERGENIC
c129071.graph_c0	367	C	T	SYNONYMOUS_CODING	Cta/Tta	type%3Dcomplete%20len%3D198nt
c129071.graph_c0	430	T	C	SYNONYMOUS_CODING	Tta/Cta	type%3Dcomplete%20len%3D198nt
c129072.graph_c0	71	A	G	INTERGENIC
c129072.graph_c0	226	G	T	INTERGENIC
c129101.graph_c1	222	A	G	INTERGENIC
c129120.graph_c0	805	C	T	DOWNSTREAM
c129120.graph_c0	993	C	T	NON_SYNONYMOUS_CODING	Ggt/Agt	type%3Dcomplete%20len%3D372nt
c129136.graph_c0	27	G	C	NON_SYNONYMOUS_CODING	gCt/gGt	type%3D5prime_partial%20len%3D229nt
c129136.graph_c0	79	A	C	NON_SYNONYMOUS_CODING	Ttc/Gtc	type%3D5prime_partial%20len%3D229nt
c129154.graph_c0	692	T	C	SYNONYMOUS_CODING	atT/atC	type%3Dcomplete%20len%3D492nt
c129154.graph_c0	757	C	G	DOWNSTREAM
c129154.graph_c0	1352	G	A	NON_SYNONYMOUS_CODING	Gct/Act	type%3Dcomplete%20len%3D438nt
c129154.graph_c0	1579	A	G	DOWNSTREAM
c129174.graph_c0	567	T	C	NON_SYNONYMOUS_CODING	aAg/aGg	type%3D3prime_partial%20len%3D576nt
c129178.graph_c0	235	G	A	SYNONYMOUS_CODING	gtG/gtA	type%3D3prime_partial%20len%3D414nt
c129181.graph_c0	1366	A	G	DOWNSTREAM
c129186.graph_c0	74	C	T	INTERGENIC
c129200.graph_c0	199	T	C	INTERGENIC
c129213.graph_c0	348	C	G	INTERGENIC
c129243.graph_c0	757	G	A	INTERGENIC
c129248.graph_c0	1284	T	C	SYNONYMOUS_CODING	ccA/ccG	type%3Dcomplete%20len%3D849nt
c129257.graph_c0	896	G	C	INTERGENIC
c129268.graph_c0	439	A	C	DOWNSTREAM
c129268.graph_c0	447	C	T	DOWNSTREAM
c129269.graph_c0	306	C	T	UPSTREAM
c129272.graph_c0	93	C	A	INTERGENIC
c129272.graph_c0	176	G	A	INTERGENIC
c129273.graph_c0	252	A	G	SYNONYMOUS_CODING	gaA/gaG	type%3Dcomplete%20len%3D180nt
c129276.graph_c0	313	C	T	SYNONYMOUS_CODING	gtG/gtA	type%3D5prime_partial%20len%3D441nt
c129276.graph_c0	588	T	C	UPSTREAM
c129287.graph_c0	125	T	C	INTERGENIC
c129288.graph_c0	1241	T	C	INTERGENIC
c129366.graph_c0	404	T	G	INTERGENIC
c129366.graph_c0	420	T	C	INTERGENIC
c129380.graph_c0	174	T	G	NON_SYNONYMOUS_CODING	ttT/ttG	type%3D3prime_partial%20len%3D204nt
c129380.graph_c0	258	T	A	DOWNSTREAM
c129380.graph_c0	489	A	C	DOWNSTREAM
c129381.graph_c0	205	C	G	DOWNSTREAM
c129381.graph_c0	297	T	C	DOWNSTREAM
c129381.graph_c0	387	A	C	DOWNSTREAM
c129381.graph_c0	398	C	T	DOWNSTREAM
c129381.graph_c0	557	T	A	DOWNSTREAM
c129382.graph_c0	64	C	A	INTERGENIC
c129382.graph_c0	221	C	T	INTERGENIC
c129382.graph_c0	386	G	C	INTERGENIC
c129382.graph_c0	542	C	A	SYNONYMOUS_CODING	gtG/gtT	type%3D3prime_partial%20len%3D225nt
c129384.graph_c0	2323	G	T	NON_SYNONYMOUS_CODING	gCg/gAg	type%3Dcomplete%20len%3D171nt
c129403.graph_c0	1454	T	C	DOWNSTREAM
c129403.graph_c0	1935	A	G	NON_SYNONYMOUS_CODING	Tat/Cat	type%3Dcomplete%20len%3D216nt
c129403.graph_c0	2408	G	C	UPSTREAM
c129459.graph_c0	280	T	C	SYNONYMOUS_CODING	ttA/ttG	type%3Dcomplete%20len%3D231nt
c129460.graph_c0	195	T	C	INTERGENIC
c129460.graph_c0	1179	A	G	INTERGENIC
c129465.graph_c0	521	G	C	DOWNSTREAM
c129495.graph_c0	485	T	G	NON_SYNONYMOUS_CODING	aAg/aCg	type%3Dcomplete%20len%3D999nt
c129497.graph_c0	1437	G	C	UPSTREAM
c129521.graph_c0	156	T	C	INTERGENIC
c129521.graph_c0	366	T	G	INTERGENIC
c129525.graph_c0	1313	C	T	SYNONYMOUS_CODING	ttG/ttA	type%3Dcomplete%20len%3D1569nt
c129525.graph_c0	1941	G	A	NON_SYNONYMOUS_CODING	gCt/gTt	type%3Dcomplete%20len%3D1569nt
c129532.graph_c0	382	C	T	NON_SYNONYMOUS_CODING	aCg/aTg	type%3Dcomplete%20len%3D582nt
c129532.graph_c0	951	C	A	DOWNSTREAM
c129532.graph_c0	961	G	A	DOWNSTREAM
c129547.graph_c0	54	T	C	UPSTREAM
c129550.graph_c0	368	A	G	DOWNSTREAM
c129555.graph_c0	109	T	C	INTERGENIC
c129584.graph_c0	354	G	A	DOWNSTREAM
c129584.graph_c0	595	C	A	DOWNSTREAM
c129584.graph_c0	1846	A	G	DOWNSTREAM
c129587.graph_c0	1070	A	G	NON_SYNONYMOUS_CODING	tAt/tGt	type%3Dcomplete%20len%3D1128nt
c129591.graph_c0	138	T	A	NON_SYNONYMOUS_CODING	aaT/aaA	type%3Dcomplete%20len%3D300nt
c129600.graph_c0	305	T	C	SYNONYMOUS_CODING	gcA/gcG	type%3Dcomplete%20len%3D159nt
c129603.graph_c0	10	C	T	INTERGENIC
c129636.graph_c0	78	C	G	UPSTREAM
c129636.graph_c0	118	G	A	UPSTREAM
c129636.graph_c0	341	C	T	NON_SYNONYMOUS_CODING	tCt/tTt	type%3Dcomplete%20len%3D450nt
c129636.graph_c0	543	G	T	NON_SYNONYMOUS_CODING	gaG/gaT	type%3Dcomplete%20len%3D450nt
c129641.graph_c0	97	G	C	DOWNSTREAM
c129641.graph_c0	134	T	A	DOWNSTREAM
c129641.graph_c0	335	A	G	SYNONYMOUS_CODING	agT/agC	type%3Dcomplete%20len%3D405nt
c129641.graph_c0	466	A	T	NON_SYNONYMOUS_CODING	Tat/Aat	type%3Dcomplete%20len%3D405nt
c129653.graph_c0	1080	T	A	UPSTREAM
c129678.graph_c0	512	C	A	INTERGENIC
c129678.graph_c0	513	G	C	INTERGENIC
c129678.graph_c0	591	C	T	SYNONYMOUS_CODING	aaG/aaA	type%3D3prime_partial%20len%3D390nt
c129692.graph_c0	418	C	T	CODON_CHANGE
c129692.graph_c0	597	A	C	CODON_CHANGE
c129750.graph_c0	368	T	C	CODON_CHANGE
c129754.graph_c0	75	T	C	INTERGENIC
c129764.graph_c0	1144	G	A	SYNONYMOUS_CODING	taC/taT	type%3Dcomplete%20len%3D1056nt
c129764.graph_c0	1392	T	G	UPSTREAM
c129779.graph_c0	60	C	T	INTERGENIC
c129781.graph_c0	431	C	A	UPSTREAM
c129798.graph_c0	305	G	A	UPSTREAM
c129798.graph_c0	324	G	A	UPSTREAM
c129798.graph_c0	866	T	G	UPSTREAM
c129819.graph_c0	389	C	T	INTERGENIC
c129825.graph_c0	447	T	C	INTERGENIC
c129841.graph_c0	41	A	C	INTERGENIC
c129853.graph_c0	1062	A	G	NON_SYNONYMOUS_CODING	tTa/tCa	type%3Dcomplete%20len%3D861nt
c129853.graph_c0	1441	A	G	UPSTREAM
c129853.graph_c0	1551	G	C	UPSTREAM
c129893.graph_c0	534	C	T	NON_SYNONYMOUS_CODING	aGa/aAa	type%3Dcomplete%20len%3D1497nt
c129893.graph_c0	2048	C	T	UPSTREAM
c129900.graph_c0	728	T	A	INTERGENIC
c129916.graph_c0	294	G	T	NON_SYNONYMOUS_CODING	Gcc/Tcc	type%3Dcomplete%20len%3D171nt
c129916.graph_c0	311	G	T	NON_SYNONYMOUS_CODING	ttG/ttT	type%3Dcomplete%20len%3D171nt
c129916.graph_c0	527	G	A	DOWNSTREAM
c129961.graph_c0	151	A	G	UPSTREAM
c129961.graph_c0	497	A	G	SYNONYMOUS_CODING	aaA/aaG	type%3Dcomplete%20len%3D1251nt
c129961.graph_c0	968	A	T	SYNONYMOUS_CODING	acA/acT	type%3Dcomplete%20len%3D1251nt
c129965.graph_c0	914	A	G	NON_SYNONYMOUS_CODING	gTt/gCt	type%3Dcomplete%20len%3D1140nt
c129965.graph_c0	1754	G	C	UPSTREAM
c129979.graph_c0	152	A	G	CODON_CHANGE
c129979.graph_c0	172	C	A	CODON_CHANGE
c129987.graph_c0	426	A	T	INTERGENIC
c129992.graph_c0	940	C	G	INTERGENIC
c129996.graph_c0	337	C	T	NON_SYNONYMOUS_CODING	atG/atA	type%3D3prime_partial%20len%3D153nt
c130007.graph_c0	294	G	A	CODON_CHANGE
c130007.graph_c0	318	G	A	CODON_CHANGE
c130021.graph_c0	428	T	C	INTERGENIC
c130021.graph_c0	462	C	G	INTERGENIC
c130033.graph_c0	1913	C	A	UPSTREAM
c130033.graph_c0	2005	C	A	UPSTREAM
c130065.graph_c0	455	G	A	INTERGENIC
c130065.graph_c0	505	C	T	INTERGENIC
c130069.graph_c0	964	G	C	NON_SYNONYMOUS_CODING	Ctg/Gtg	type%3Dcomplete%20len%3D318nt
c130073.graph_c0	99	C	A	UPSTREAM
c130073.graph_c0	202	C	T	UPSTREAM
c130073.graph_c0	707	C	G	NON_SYNONYMOUS_CODING	tCt/tGt	type%3Dcomplete%20len%3D213nt
c130073.graph_c0	1051	C	A	SYNONYMOUS_CODING	gtC/gtA	type%3Dcomplete%20len%3D1008nt
c130073.graph_c0	1348	G	A	SYNONYMOUS_CODING	ttG/ttA	type%3Dcomplete%20len%3D1008nt
c130083.graph_c0	398	G	C	NON_SYNONYMOUS_CODING	caC/caG	type%3Dcomplete%20len%3D711nt
c130083.graph_c0	896	A	G	SYNONYMOUS_CODING	gaT/gaC	type%3Dcomplete%20len%3D711nt
c130083.graph_c0	1157	G	A	UPSTREAM
c130083.graph_c0	1500	T	C	UPSTREAM
c130100.graph_c0	110	T	C	INTERGENIC
c130100.graph_c0	202	G	C	INTERGENIC
c130102.graph_c0	805	C	T	UPSTREAM
c130102.graph_c0	1196	G	A	UPSTREAM
c130106.graph_c0	808	C	T	CODON_CHANGE
c130106.graph_c0	809	C	T	CODON_CHANGE
c130106.graph_c0	911	C	T	CODON_CHANGE
c130106.graph_c0	923	C	G	CODON_CHANGE
c130120.graph_c0	619	G	A	INTERGENIC
c130120.graph_c0	902	G	A	INTERGENIC
c130126.graph_c0	169	G	A	UPSTREAM
c130154.graph_c0	155	C	T	INTERGENIC
c130168.graph_c0	371	A	G	NON_SYNONYMOUS_CODING	Acc/Gcc	type%3Dcomplete%20len%3D177nt
c130176.graph_c0	158	C	G	SYNONYMOUS_CODING	gtG/gtC	type%3Dinternal%20len%3D292nt
c130192.graph_c0	608	T	A	SYNONYMOUS_CODING	ccT/ccA	type%3Dcomplete%20len%3D735nt
c130197.graph_c0	1723	G	A	NON_SYNONYMOUS_CODING	Cat/Tat	type%3Dcomplete%20len%3D2283nt
c130197.graph_c0	4144	G	C	UPSTREAM
c130197.graph_c0	4215	A	C	UPSTREAM
c130198.graph_c0	307	A	G	INTERGENIC
c130198.graph_c0	378	A	G	INTERGENIC
c130198.graph_c0	396	G	A	INTERGENIC
c130208.graph_c0	151	G	A	NON_SYNONYMOUS_CODING	cCt/cTt	type%3D5prime_partial%20len%3D281nt
c130215.graph_c0	65	A	C	SYNONYMOUS_CODING	gtA/gtC	type%3D3prime_partial%20len%3D1695nt
c130215.graph_c0	1556	C	T	SYNONYMOUS_CODING	tcC/tcT	type%3D3prime_partial%20len%3D1695nt
c130216.graph_c0	248	C	A	INTERGENIC
c130219.graph_c0	525	C	T	UPSTREAM
c130219.graph_c0	1017	G	A	NON_SYNONYMOUS_CODING	gCc/gTc	type%3Dcomplete%20len%3D606nt
c130234.graph_c0	1811	G	A	UPSTREAM
c130243.graph_c0	452	T	G	DOWNSTREAM
c130243.graph_c0	826	A	G	NON_SYNONYMOUS_CODING	Tct/Cct	type%3Dcomplete%20len%3D480nt
c130243.graph_c0	890	G	A	SYNONYMOUS_CODING	ccC/ccT	type%3Dcomplete%20len%3D480nt
c130248.graph_c0	286	A	C	DOWNSTREAM
c130248.graph_c0	299	C	G	DOWNSTREAM
c130248.graph_c0	441	C	T	DOWNSTREAM
c130248.graph_c0	496	A	G	DOWNSTREAM
c130248.graph_c0	830	G	A	SYNONYMOUS_CODING	caC/caT	type%3Dcomplete%20len%3D1479nt
c130248.graph_c0	1126	C	T	NON_SYNONYMOUS_CODING	Ggc/Agc	type%3Dcomplete%20len%3D1479nt
c130248.graph_c0	1655	T	A	NON_SYNONYMOUS_CODING	caA/caT	type%3Dcomplete%20len%3D1479nt
c130248.graph_c0	1674	G	T	NON_SYNONYMOUS_CODING	cCc/cAc	type%3Dcomplete%20len%3D1479nt
c130267.graph_c0	298	C	T	INTERGENIC
c130267.graph_c0	318	T	A	INTERGENIC
c130271.graph_c0	371	A	G	INTERGENIC
c130273.graph_c0	97	A	G	DOWNSTREAM
c130273.graph_c0	1368	A	G	SYNONYMOUS_CODING	acT/acC	type%3Dcomplete%20len%3D1086nt
c130273.graph_c0	1644	T	C	UPSTREAM
c130275.graph_c0	3017	G	A	NON_SYNONYMOUS_CODING	aGa/aAa	type%3Dcomplete%20len%3D153nt
c130297.graph_c0	29	A	C	INTERGENIC
c130325.graph_c0	952	G	A	NON_SYNONYMOUS_CODING	tCt/tTt	type%3Dcomplete%20len%3D1275nt
c130325.graph_c0	1536	C	A	NON_SYNONYMOUS_CODING	ttG/ttT	type%3Dcomplete%20len%3D1275nt
c130344.graph_c0	282	G	C	NON_SYNONYMOUS_CODING	aaC/aaG	type%3Dinternal%20len%3D506nt
c130344.graph_c0	387	C	T	SYNONYMOUS_CODING	ttG/ttA	type%3Dinternal%20len%3D506nt
c130365.graph_c0	767	T	G	NON_SYNONYMOUS_CODING	gAg/gCg	type%3Dcomplete%20len%3D231nt
c130369.graph_c0	390	A	G	NON_SYNONYMOUS_CODING	Aca/Gca	type%3Dcomplete%20len%3D336nt
c130369.graph_c0	524	T	C	SYNONYMOUS_CODING	aaT/aaC	type%3Dcomplete%20len%3D336nt
c130395.graph_c0	1463	G	A	SYNONYMOUS_CODING	ctC/ctT	type%3Dcomplete%20len%3D1374nt
c130404.graph_c0	307	T	C	NON_SYNONYMOUS_CODING	aTg/aCg	type%3Dcomplete%20len%3D171nt
c130404.graph_c0	427	A	G	DOWNSTREAM
c130404.graph_c0	1027	T	C	SYNONYMOUS_CODING	ctT/ctC	type%3Dcomplete%20len%3D945nt
c130404.graph_c0	1033	T	C	SYNONYMOUS_CODING	ccT/ccC	type%3Dcomplete%20len%3D945nt
c130404.graph_c0	1247	T	C	SYNONYMOUS_CODING	Tta/Cta	type%3Dcomplete%20len%3D945nt
c130404.graph_c0	1620	T	A	DOWNSTREAM
c130404.graph_c0	1636	T	A	DOWNSTREAM
c130404.graph_c0	1665	A	T	DOWNSTREAM
c130404.graph_c0	1791	A	C	DOWNSTREAM
c130404.graph_c0	1847	G	C	DOWNSTREAM
c130407.graph_c0	149	C	G	UPSTREAM
c130407.graph_c0	164	C	T	UPSTREAM
c130407.graph_c0	1290	T	C	UPSTREAM
c130418.graph_c0	263	A	T	INTERGENIC
c130436.graph_c0	415	T	C	INTERGENIC
c130436.graph_c0	441	C	T	INTERGENIC
c130460.graph_c0	1602	G	C	SYNONYMOUS_CODING	ggC/ggG	type%3Dcomplete%20len%3D1437nt
c130460.graph_c0	1901	G	T	NON_SYNONYMOUS_CODING	Ctt/Att	type%3Dcomplete%20len%3D1437nt
c130460.graph_c0	1980	G	A	UPSTREAM
c130460.graph_c0	2158	T	A	UPSTREAM
c130460.graph_c0	2168	C	T	UPSTREAM
c130472.graph_c0	409	C	A	UPSTREAM
c130472.graph_c0	802	A	G	SYNONYMOUS_CODING	atT/atC	type%3Dcomplete%20len%3D1266nt
c130472.graph_c0	882	A	G	NON_SYNONYMOUS_CODING	Tat/Cat	type%3Dcomplete%20len%3D1266nt
c130472.graph_c0	1098	C	T	NON_SYNONYMOUS_CODING	Gaa/Aaa	type%3Dcomplete%20len%3D1266nt
c130472.graph_c0	1968	C	T	NON_SYNONYMOUS_CODING	Gct/Act	type%3Dcomplete%20len%3D1266nt
c130476.graph_c0	198	C	T	INTERGENIC
c130477.graph_c0	287	G	A	INTERGENIC
c130477.graph_c0	831	A	T	INTERGENIC
c130503.graph_c0	537	T	C	INTERGENIC
c130509.graph_c0	417	G	A	CODON_CHANGE
c130509.graph_c1	476	G	T	SYNONYMOUS_CODING	ctC/ctA	type%3D3prime_partial%20len%3D285nt
c130523.graph_c0	2146	A	G	CODON_CHANGE
c130523.graph_c0	4136	C	G	CODON_CHANGE
c130523.graph_c0	4401	C	T	CODON_CHANGE
c130523.graph_c0	5763	A	G	CODON_CHANGE
c130534.graph_c0	604	C	A	NON_SYNONYMOUS_CODING	atG/atT	type%3D3prime_partial%20len%3D300nt
c130557.graph_c0	353	C	A	DOWNSTREAM
c130557.graph_c0	1519	T	C	UPSTREAM
c130559.graph_c0	130	C	T	SYNONYMOUS_CODING	gaG/gaA	type%3Dcomplete%20len%3D171nt
c130566.graph_c0	144	G	A	DOWNSTREAM
c130566.graph_c0	523	G	A	UPSTREAM
c130573.graph_c0	109	T	G	UPSTREAM
c130573.graph_c0	136	C	A	UPSTREAM
c130573.graph_c0	361	A	T	UPSTREAM
c130574.graph_c0	402	G	A	DOWNSTREAM
c130574.graph_c0	1529	A	G	UPSTREAM
c130575.graph_c0	165	G	A	INTERGENIC
c130579.graph_c0	224	C	A	INTERGENIC
c130582.graph_c0	577	G	A	INTERGENIC
c130606.graph_c0	125	C	T	NON_SYNONYMOUS_CODING	tCt/tTt	type%3Dcomplete%20len%3D951nt
c130606.graph_c0	179	A	G	NON_SYNONYMOUS_CODING	cAt/cGt	type%3Dcomplete%20len%3D951nt
c130611.graph_c0	640	G	A	SYNONYMOUS_CODING	atC/atT	type%3Dcomplete%20len%3D225nt
c130623.graph_c0	28	A	G	INTERGENIC
c130627.graph_c0	192	G	C	DOWNSTREAM
c130627.graph_c0	230	T	C	DOWNSTREAM
c130638.graph_c1	525	T	C	INTERGENIC
c130645.graph_c0	827	T	C	UPSTREAM
c130655.graph_c0	117	A	G	INTERGENIC
c130655.graph_c0	154	C	T	INTERGENIC
c130655.graph_c0	208	C	T	INTERGENIC
c130660.graph_c0	501	A	C	UPSTREAM
c130660.graph_c0	578	C	A	UPSTREAM
c130667.graph_c0	387	C	G	INTERGENIC
c130674.graph_c0	339	C	T	DOWNSTREAM
c130675.graph_c0	235	C	A	DOWNSTREAM
c130675.graph_c0	492	T	G	DOWNSTREAM
c130693.graph_c0	355	A	G	DOWNSTREAM
c130693.graph_c0	578	C	T	SYNONYMOUS_CODING	gtG/gtA	type%3Dcomplete%20len%3D333nt
c130702.graph_c0	507	G	A	NON_SYNONYMOUS_CODING	cGt/cAt	type%3Dcomplete%20len%3D438nt
c130702.graph_c0	644	C	G	NON_SYNONYMOUS_CODING	Cag/Gag	type%3Dcomplete%20len%3D438nt
c130702.graph_c0	756	G	T	DOWNSTREAM
c130703.graph_c0	67	G	A	NON_SYNONYMOUS_CODING	Gta/Ata	type%3D3prime_partial%20len%3D369nt
c130703.graph_c0	97	C	T	NON_SYNONYMOUS_CODING	Cac/Tac	type%3D3prime_partial%20len%3D369nt
c130703.graph_c0	117	A	T	SYNONYMOUS_CODING	cgA/cgT	type%3D3prime_partial%20len%3D369nt
c130703.graph_c0	156	T	C	SYNONYMOUS_CODING	ctT/ctC	type%3D3prime_partial%20len%3D369nt
c130706.graph_c0	624	C	A	CODON_CHANGE
c130723.graph_c0	58	C	A	INTERGENIC
c130723.graph_c0	228	A	T	INTERGENIC
c130726.graph_c0	319	G	A	DOWNSTREAM
c130730.graph_c0	355	T	C	SYNONYMOUS_CODING	caA/caG	type%3D3prime_partial%20len%3D744nt
c130730.graph_c0	889	G	A	SYNONYMOUS_CODING	gcC/gcT	type%3D3prime_partial%20len%3D744nt
c130750.graph_c0	357	C	A	NON_SYNONYMOUS_CODING	cCa/cAa	type%3D3prime_partial%20len%3D972nt
c130758.graph_c0	450	C	T	SYNONYMOUS_CODING	acC/acT	type%3Dcomplete%20len%3D342nt
c130783.graph_c0	172	C	G	INTERGENIC
c130783.graph_c0	452	A	G	SYNONYMOUS_CODING	tgT/tgC	type%3D3prime_partial%20len%3D234nt
c130783.graph_c0	524	T	A	SYNONYMOUS_CODING	gcA/gcT	type%3D3prime_partial%20len%3D234nt
c130785.graph_c0	686	C	G	INTERGENIC
c130823.graph_c0	62	G	C	INTERGENIC
c130824.graph_c0	251	T	C	INTERGENIC
c130832.graph_c0	1178	C	T	NON_SYNONYMOUS_CODING	Gcc/Acc	type%3D3prime_partial%20len%3D1392nt
c130837.graph_c0	263	A	C	INTERGENIC
c130837.graph_c0	375	C	G	INTERGENIC
c130844.graph_c0	689	A	G	SYNONYMOUS_CODING	gaT/gaC	type%3Dcomplete%20len%3D639nt
c130844.graph_c0	782	A	C	SYNONYMOUS_CODING	gcT/gcG	type%3Dcomplete%20len%3D639nt
c130844.graph_c0	1271	T	G	UPSTREAM
c130870.graph_c0	103	G	T	INTERGENIC
c130870.graph_c1	442	T	A	DOWNSTREAM
c130870.graph_c1	444	T	A	DOWNSTREAM
c130870.graph_c1	560	C	T	DOWNSTREAM
c130870.graph_c1	618	A	G	DOWNSTREAM
c130874.graph_c0	817	C	G	INTERGENIC
c130877.graph_c0	127	T	C	UPSTREAM
c130887.graph_c0	354	A	C	DOWNSTREAM
c130887.graph_c0	778	G	T	UPSTREAM
c130887.graph_c0	1232	T	C	DOWNSTREAM
c130891.graph_c0	288	T	A	INTERGENIC
c130891.graph_c0	403	T	C	INTERGENIC
c130891.graph_c0	483	T	G	INTERGENIC
c130891.graph_c0	520	C	G	INTERGENIC
c130917.graph_c0	240	T	C	DOWNSTREAM
c130924.graph_c0	113	C	T	NON_SYNONYMOUS_CODING	Gag/Aag	type%3Dinternal%20len%3D275nt
c130935.graph_c0	1124	C	T	SYNONYMOUS_CODING	tcG/tcA	type%3Dcomplete%20len%3D975nt
c130935.graph_c0	1439	G	A	SYNONYMOUS_CODING	tgC/tgT	type%3Dcomplete%20len%3D975nt
c130935.graph_c0	1481	C	T	SYNONYMOUS_CODING	ctG/ctA	type%3Dcomplete%20len%3D975nt
c130942.graph_c0	657	C	T	DOWNSTREAM
c130942.graph_c0	674	C	T	DOWNSTREAM
c130956.graph_c0	70	G	A	DOWNSTREAM
c130958.graph_c0	218	C	T	INTERGENIC
c130958.graph_c0	1144	G	C	NON_SYNONYMOUS_CODING	aCc/aGc	type%3D3prime_partial%20len%3D492nt
c130959.graph_c0	100	T	A	DOWNSTREAM
c130959.graph_c0	165	T	A	DOWNSTREAM
c130999.graph_c0	505	A	G	UPSTREAM
c130999.graph_c0	726	A	G	NON_SYNONYMOUS_CODING	aAt/aGt	type%3Dcomplete%20len%3D1062nt
c130999.graph_c0	865	T	A	SYNONYMOUS_CODING	cgT/cgA	type%3Dcomplete%20len%3D1062nt
c130999.graph_c0	879	G	A	NON_SYNONYMOUS_CODING	cGa/cAa	type%3Dcomplete%20len%3D1062nt
c130999.graph_c0	1009	G	T	SYNONYMOUS_CODING	ccG/ccT	type%3Dcomplete%20len%3D1062nt
c130999.graph_c0	1488	C	T	NON_SYNONYMOUS_CODING	tCc/tTc	type%3Dcomplete%20len%3D1062nt
c131002.graph_c0	432	G	A	CODON_CHANGE
c131008.graph_c0	739	G	C	NON_SYNONYMOUS_CODING	Gct/Cct	type%3Dcomplete%20len%3D231nt
c131008.graph_c0	772	G	C	NON_SYNONYMOUS_CODING	gCa/gGa	type%3Dcomplete%20len%3D525nt
c131008.graph_c0	810	G	A	SYNONYMOUS_CODING	tgC/tgT	type%3Dcomplete%20len%3D525nt
c131008.graph_c0	879	G	C	SYNONYMOUS_CODING	cgC/cgG	type%3Dcomplete%20len%3D525nt
c131008.graph_c0	1250	T	C	UPSTREAM
c131017.graph_c0	103	G	A	DOWNSTREAM
c131017.graph_c0	396	C	T	DOWNSTREAM
c131025.graph_c0	96	T	C	INTERGENIC
c131025.graph_c0	535	A	G	INTERGENIC
c131029.graph_c0	34	C	A	INTERGENIC
c131037.graph_c0	355	T	C	INTERGENIC
c131042.graph_c0	688	G	T	DOWNSTREAM
c131042.graph_c0	2059	G	A	UPSTREAM
c131044.graph_c0	304	C	T	DOWNSTREAM
c131044.graph_c0	308	C	T	DOWNSTREAM
c131044.graph_c0	599	A	C	DOWNSTREAM
c131044.graph_c0	813	C	T	DOWNSTREAM
c131044.graph_c0	821	A	T	DOWNSTREAM
c131058.graph_c0	198	G	A	CODON_CHANGE
c131058.graph_c0	213	A	C	CODON_CHANGE
c131058.graph_c0	343	G	A	CODON_CHANGE
c131061.graph_c0	451	T	G	DOWNSTREAM
c131078.graph_c0	241	A	G	UPSTREAM
c131078.graph_c0	828	C	T	SYNONYMOUS_CODING	aaC/aaT	type%3Dcomplete%20len%3D726nt
c131085.graph_c0	125	G	A	NON_SYNONYMOUS_CODING	cGt/cAt	type%3D3prime_partial%20len%3D153nt
c131088.graph_c1	868	G	A	INTERGENIC
c131124.graph_c0	1377	T	G	DOWNSTREAM
c131132.graph_c0	934	C	T	SYNONYMOUS_CODING	ggG/ggA	type%3Dcomplete%20len%3D441nt
c131132.graph_c0	1037	A	C	UPSTREAM
c131133.graph_c0	1230	T	C	SYNONYMOUS_CODING	gaT/gaC	type%3Dcomplete%20len%3D1323nt
c131133.graph_c0	1921	A	C	DOWNSTREAM
c131143.graph_c0	507	G	A	DOWNSTREAM
c131176.graph_c0	126	C	T	INTERGENIC
c131183.graph_c0	86	G	T	UPSTREAM
c131183.graph_c0	133	G	A	NON_SYNONYMOUS_CODING	Gca/Aca	type%3Dcomplete%20len%3D624nt
c131193.graph_c0	55	A	G	NON_SYNONYMOUS_CODING	gTc/gCc	type%3D5prime_partial%20len%3D653nt
c131202.graph_c0	97	G	A	INTERGENIC
c131202.graph_c0	311	T	C	INTERGENIC
c131202.graph_c1	36	C	A	INTERGENIC
c131218.graph_c0	298	T	C	NON_SYNONYMOUS_CODING	Ata/Gta	type%3D3prime_partial%20len%3D1128nt
c131218.graph_c0	531	A	C	NON_SYNONYMOUS_CODING	tTc/tGc	type%3D3prime_partial%20len%3D1128nt
c131218.graph_c0	729	T	C	NON_SYNONYMOUS_CODING	cAg/cGg	type%3D3prime_partial%20len%3D1128nt
c131218.graph_c1	1233	C	A	CODON_CHANGE
c131218.graph_c1	2485	A	G	CODON_CHANGE
c131251.graph_c0	676	C	T	UPSTREAM
c131258.graph_c0	36	C	G	INTERGENIC
c131271.graph_c0	55	T	A	STOP_LOST	tgA/tgT	type%3Dcomplete%20len%3D513nt
c131280.graph_c0	42	G	T	INTERGENIC
c131287.graph_c0	459	C	T	NON_SYNONYMOUS_CODING	aGg/aAg	type%3D5prime_partial%20len%3D583nt
c131299.graph_c1	1629	A	G	UPSTREAM
c131300.graph_c0	45	C	T	NON_SYNONYMOUS_CODING	Gga/Aga	type%3Dinternal%20len%3D243nt
c131312.graph_c0	28	G	A	SYNONYMOUS_CODING	tcC/tcT	type%3Dinternal%20len%3D264nt
c131319.graph_c0	284	T	C	DOWNSTREAM
c131319.graph_c0	608	A	C	DOWNSTREAM
c131322.graph_c0	413	T	A	SYNONYMOUS_CODING	ccA/ccT	type%3Dcomplete%20len%3D561nt
c131361.graph_c0	1202	G	A	SYNONYMOUS_CODING	ggG/ggA	type%3Dcomplete%20len%3D2694nt
c131369.graph_c0	362	T	C	SYNONYMOUS_CODING	acT/acC	type%3Dcomplete%20len%3D963nt
c131369.graph_c0	873	A	G	NON_SYNONYMOUS_CODING	Atg/Gtg	type%3Dcomplete%20len%3D963nt
c131372.graph_c0	25	A	T	INTERGENIC
c131404.graph_c0	429	T	C	UPSTREAM
c131404.graph_c0	637	T	C	SYNONYMOUS_CODING	ccT/ccC	type%3Dcomplete%20len%3D771nt
c131404.graph_c0	1164	C	T	NON_SYNONYMOUS_CODING	tCg/tTg	type%3Dcomplete%20len%3D771nt
c131408.graph_c0	1913	G	A	UPSTREAM
c131414.graph_c0	419	A	G	NON_SYNONYMOUS_CODING	Tgt/Cgt	type%3Dcomplete%20len%3D1848nt
c131414.graph_c0	867	T	A	SYNONYMOUS_CODING	ccA/ccT	type%3Dcomplete%20len%3D1848nt
c131414.graph_c0	2007	T	A	NON_SYNONYMOUS_CODING	aaA/aaT	type%3Dcomplete%20len%3D1848nt
c131414.graph_c0	2080	C	G	NON_SYNONYMOUS_CODING	aGc/aCc	type%3Dcomplete%20len%3D1848nt
c131415.graph_c0	423	C	G	UPSTREAM
c131415.graph_c0	996	A	G	DOWNSTREAM
c131418.graph_c0	2151	A	C	DOWNSTREAM
c131423.graph_c0	657	A	C	NON_SYNONYMOUS_CODING	cAa/cCa	type%3Dcomplete%20len%3D480nt
c131423.graph_c0	811	T	G	DOWNSTREAM
c131425.graph_c0	405	C	G	SYNONYMOUS_CODING	gcC/gcG	type%3Dcomplete%20len%3D1158nt
c131425.graph_c0	605	T	C	NON_SYNONYMOUS_CODING	gTa/gCa	type%3Dcomplete%20len%3D1158nt
c131425.graph_c0	856	C	T	SYNONYMOUS_CODING	Ctg/Ttg	type%3Dcomplete%20len%3D1158nt
c131425.graph_c0	1056	C	T	SYNONYMOUS_CODING	aaC/aaT	type%3Dcomplete%20len%3D1158nt
c131425.graph_c0	1272	A	C	SYNONYMOUS_CODING	ccA/ccC	type%3Dcomplete%20len%3D1158nt
c131425.graph_c0	1507	G	A	DOWNSTREAM
c131430.graph_c0	292	G	A	INTERGENIC
c131432.graph_c0	64	C	T	SYNONYMOUS_STOP	tGa/tAa	type%3Dcomplete%20len%3D252nt
c131432.graph_c0	234	C	T	SYNONYMOUS_CODING	tcG/tcA	type%3Dcomplete%20len%3D252nt
c131432.graph_c0	274	G	A	NON_SYNONYMOUS_CODING	gCa/gTa	type%3Dcomplete%20len%3D252nt
c131445.graph_c0	19	C	T	SYNONYMOUS_CODING	gaG/gaA	type%3Dinternal%20len%3D303nt
c131445.graph_c0	39	T	C	NON_SYNONYMOUS_CODING	Atg/Gtg	type%3Dinternal%20len%3D303nt
c131446.graph_c0	2487	T	C	NON_SYNONYMOUS_CODING	Ttt/Ctt	type%3Dcomplete%20len%3D2175nt
c131446.graph_c0	3800	G	A	DOWNSTREAM
c131454.graph_c0	339	G	A	UPSTREAM
c131461.graph_c0	120	G	A	UPSTREAM
c131461.graph_c0	429	G	A	UPSTREAM
c131464.graph_c0	188	G	C	NON_SYNONYMOUS_CODING	Ctg/Gtg	type%3Dinternal%20len%3D335nt
c131474.graph_c0	709	G	A	DOWNSTREAM
c131476.graph_c0	140	C	T	NON_SYNONYMOUS_CODING	Ccg/Tcg	type%3D3prime_partial%20len%3D315nt
c131476.graph_c0	148	C	T	CODON_CHANGE
c131477.graph_c0	752	G	C	DOWNSTREAM
c131492.graph_c0	1325	T	C	SYNONYMOUS_CODING	aaT/aaC	type%3Dcomplete%20len%3D420nt
c131492.graph_c0	1735	T	G	UPSTREAM
c131496.graph_c0	484	G	C	INTERGENIC
c131498.graph_c0	378	G	A	INTERGENIC
c131519.graph_c0	403	C	T	CODON_CHANGE
c131524.graph_c0	536	C	T	SYNONYMOUS_CODING	ctC/ctT	type%3Dcomplete%20len%3D1452nt
c131524.graph_c0	562	C	T	NON_SYNONYMOUS_CODING	cCa/cTa	type%3Dcomplete%20len%3D1452nt
c131557.graph_c0	14	T	C	INTERGENIC
c131557.graph_c0	19	T	C	INTERGENIC
c131565.graph_c0	436	G	A	INTERGENIC
c131575.graph_c0	172	G	A	INTERGENIC
c131581.graph_c0	75	G	T	INTERGENIC
c131581.graph_c0	425	G	T	INTERGENIC
c131593.graph_c0	517	T	C	INTERGENIC
c131599.graph_c0	45	C	A	NON_SYNONYMOUS_CODING	tGt/tTt	type%3Dinternal%20len%3D319nt
c131606.graph_c0	480	T	A	DOWNSTREAM
c131611.graph_c0	468	G	C	SYNONYMOUS_CODING	ctG/ctC	type%3Dcomplete%20len%3D1041nt
c131617.graph_c0	314	A	G	INTERGENIC
c131623.graph_c1	1647	C	G	INTERGENIC
c131627.graph_c0	1582	C	T	NON_SYNONYMOUS_CODING	cGt/cAt	type%3Dcomplete%20len%3D585nt
c131634.graph_c0	104	T	A	UPSTREAM
c131634.graph_c0	733	A	T	STOP_LOST	taA/taT	type%3Dcomplete%20len%3D204nt
c13164.graph_c0	229	A	G	SYNONYMOUS_CODING	aaT/aaC	type%3Dinternal%20len%3D1575nt
c13164.graph_c0	505	A	C	SYNONYMOUS_CODING	ccT/ccG	type%3Dinternal%20len%3D1575nt
c13164.graph_c0	628	C	T	SYNONYMOUS_CODING	gcG/gcA	type%3Dinternal%20len%3D1575nt
c13164.graph_c0	693	G	A	NON_SYNONYMOUS_CODING	Ctc/Ttc	type%3Dinternal%20len%3D1575nt
c131646.graph_c0	464	T	C	INTERGENIC
c131647.graph_c0	429	C	T	INTERGENIC
c131655.graph_c0	738	A	G	DOWNSTREAM
c131663.graph_c0	1055	T	A	NON_SYNONYMOUS_CODING	Tat/Aat	type%3Dcomplete%20len%3D294nt
c131707.graph_c0	432	T	G	INTERGENIC
c131707.graph_c0	570	T	G	INTERGENIC
c131827.graph_c0	148	G	C	INTERGENIC
c131827.graph_c0	345	C	T	SYNONYMOUS_CODING	gaG/gaA	type%3D3prime_partial%20len%3D354nt
c131883.graph_c0	431	C	G	NON_SYNONYMOUS_CODING	gGg/gCg	type%3Dcomplete%20len%3D648nt
c132031.graph_c0	46	C	G	NON_SYNONYMOUS_CODING	gaG/gaC	type%3Dinternal%20len%3D201nt
c132286.graph_c0	35	G	A	INTERGENIC
c132286.graph_c0	360	G	T	INTERGENIC
c132552.graph_c0	118	G	C	INTERGENIC
c132622.graph_c0	769	C	A	CODON_CHANGE
c132647.graph_c0	328	G	A	INTERGENIC
c132669.graph_c0	176	C	A	INTERGENIC
c132669.graph_c0	262	T	G	INTERGENIC
c132669.graph_c0	310	A	C	INTERGENIC
c132669.graph_c0	399	T	G	INTERGENIC
c132732.graph_c0	329	T	C	NON_SYNONYMOUS_CODING	Agg/Ggg	type%3Dcomplete%20len%3D393nt
c132732.graph_c0	385	T	C	NON_SYNONYMOUS_CODING	gAa/gGa	type%3Dcomplete%20len%3D393nt
c132732.graph_c0	491	A	C	NON_SYNONYMOUS_CODING	Tgt/Ggt	type%3Dcomplete%20len%3D393nt
c132857.graph_c0	196	C	A	NON_SYNONYMOUS_CODING	aGa/aTa	type%3Dinternal%20len%3D881nt
c132956.graph_c0	137	T	C	INTERGENIC
c132956.graph_c0	201	T	C	INTERGENIC
c132956.graph_c0	288	C	A	INTERGENIC
c132956.graph_c0	326	C	G	INTERGENIC
c132956.graph_c0	349	A	T	INTERGENIC
c132966.graph_c0	1180	G	C	DOWNSTREAM
c132966.graph_c0	1225	G	A	DOWNSTREAM
c132981.graph_c0	502	T	G	INTERGENIC
c133023.graph_c0	219	G	C	INTERGENIC
c133060.graph_c0	441	G	T	CODON_CHANGE
c133066.graph_c0	1644	T	G	NON_SYNONYMOUS_CODING	Aag/Cag	type%3Dcomplete%20len%3D183nt
c133082.graph_c0	1731	G	A	INTERGENIC
c133208.graph_c0	903	G	C	NON_SYNONYMOUS_CODING	Caa/Gaa	type%3Dcomplete%20len%3D738nt
c133208.graph_c0	1015	C	T	UPSTREAM
c133247.graph_c0	255	A	T	SYNONYMOUS_CODING	gtT/gtA	type%3Dinternal%20len%3D362nt
c133283.graph_c0	48	A	G	SYNONYMOUS_CODING	gcT/gcC	type%3Dcomplete%20len%3D189nt
c133283.graph_c0	391	A	T	DOWNSTREAM
c133283.graph_c0	748	A	G	UPSTREAM
c133289.graph_c0	89	A	G	INTERGENIC
c133679.graph_c1	599	A	G	DOWNSTREAM
c134295.graph_c0	331	A	T	CODON_CHANGE
c134558.graph_c0	543	C	T	INTERGENIC
c134707.graph_c0	183	A	G	SYNONYMOUS_CODING	Tta/Cta	type%3Dinternal%20len%3D813nt
c134707.graph_c0	261	G	A	SYNONYMOUS_CODING	Ctg/Ttg	type%3Dinternal%20len%3D813nt
c134707.graph_c0	336	C	T	NON_SYNONYMOUS_CODING	Gaa/Aaa	type%3Dinternal%20len%3D813nt
c134807.graph_c0	134	T	C	INTERGENIC
c134807.graph_c0	409	T	C	INTERGENIC
c134848.graph_c0	206	G	A	CODON_CHANGE
c134848.graph_c0	388	T	C	CODON_CHANGE
c134868.graph_c0	273	C	A	INTERGENIC
c135101.graph_c0	552	C	T	INTERGENIC
c135136.graph_c0	342	T	G	INTERGENIC
c135136.graph_c0	426	C	G	INTERGENIC
c135136.graph_c0	435	T	A	INTERGENIC
c135136.graph_c0	732	T	C	INTERGENIC
c135267.graph_c0	287	G	A	SYNONYMOUS_CODING	caC/caT	type%3Dcomplete%20len%3D393nt
c135267.graph_c0	350	G	A	SYNONYMOUS_CODING	ttC/ttT	type%3Dcomplete%20len%3D393nt
c135267.graph_c0	386	T	G	SYNONYMOUS_CODING	gcA/gcC	type%3Dcomplete%20len%3D393nt
c135336.graph_c0	806	G	C	NON_SYNONYMOUS_CODING	aCt/aGt	type%3Dinternal%20len%3D948nt
c135364.graph_c0	332	A	G	UPSTREAM
c135427.graph_c0	257	G	C	INTERGENIC
c135658.graph_c0	106	A	C	NON_SYNONYMOUS_CODING	gaT/gaG	type%3D5prime_partial%20len%3D171nt
c135689.graph_c1	883	G	A	UPSTREAM
c135694.graph_c1	257	G	A	SYNONYMOUS_CODING	aaC/aaT	type%3D5prime_partial%20len%3D295nt
c135694.graph_c1	487	C	G	UPSTREAM
c135709.graph_c0	440	C	G	NON_SYNONYMOUS_CODING	gCt/gGt	type%3D3prime_partial%20len%3D510nt
c135742.graph_c0	343	T	C	CODON_CHANGE
c135909.graph_c0	339	T	G	INTERGENIC
c135976.graph_c0	1196	A	G	INTERGENIC
c136087.graph_c0	131	A	G	CODON_CHANGE
c136087.graph_c1	334	A	G	CODON_CHANGE
c136098.graph_c0	434	C	T	INTERGENIC
c136201.graph_c0	710	G	A	SYNONYMOUS_CODING	ccC/ccT	type%3Dcomplete%20len%3D927nt
c136275.graph_c0	288	T	A	CODON_CHANGE
c136326.graph_c0	131	G	C	CODON_CHANGE
c136326.graph_c0	155	A	G	CODON_CHANGE
c136326.graph_c0	170	A	G	CODON_CHANGE
c136483.graph_c0	137	C	G	NON_SYNONYMOUS_CODING	Cgc/Ggc	type%3D3prime_partial%20len%3D234nt
c136660.graph_c0	397	G	C	DOWNSTREAM
c136668.graph_c0	1130	C	T	SYNONYMOUS_CODING	caG/caA	type%3D3prime_partial%20len%3D447nt
c136727.graph_c0	888	C	G	INTERGENIC
c136768.graph_c0	302	A	G	SYNONYMOUS_CODING	aaT/aaC	type%3Dinternal%20len%3D412nt
c136926.graph_c0	457	T	C	NON_SYNONYMOUS_CODING	cAt/cGt	type%3D3prime_partial%20len%3D522nt
c136926.graph_c0	605	C	T	NON_SYNONYMOUS_CODING	Gcc/Acc	type%3D3prime_partial%20len%3D522nt
c136926.graph_c0	638	A	T	NON_SYNONYMOUS_CODING	Tta/Ata	type%3D3prime_partial%20len%3D522nt
c136926.graph_c0	792	A	G	SYNONYMOUS_CODING	agT/agC	type%3D3prime_partial%20len%3D522nt
c136948.graph_c0	625	G	A	INTERGENIC
c136970.graph_c0	155	G	T	INTERGENIC
c137013.graph_c0	292	G	C	NON_SYNONYMOUS_CODING	cCa/cGa	type%3D5prime_partial%20len%3D323nt
c137026.graph_c0	258	C	T	SYNONYMOUS_CODING	aaG/aaA	type%3D5prime_partial%20len%3D536nt
c137026.graph_c0	470	G	A	NON_SYNONYMOUS_CODING	Cca/Tca	type%3D5prime_partial%20len%3D536nt
c137089.graph_c0	178	C	T	INTERGENIC
c137089.graph_c0	450	C	T	SYNONYMOUS_CODING	ttG/ttA	type%3D3prime_partial%20len%3D357nt
c137126.graph_c0	414	A	G	UPSTREAM
c137126.graph_c0	438	C	T	UPSTREAM
c137126.graph_c0	477	G	C	UPSTREAM
c137349.graph_c0	63	G	A	INTERGENIC
c137400.graph_c0	593	C	T	NON_SYNONYMOUS_CODING	gCa/gTa	type%3Dcomplete%20len%3D213nt
c137400.graph_c0	633	G	A	DOWNSTREAM
c137637.graph_c0	169	C	T	INTERGENIC
c137678.graph_c0	497	C	T	INTERGENIC
c137701.graph_c0	108	G	A	INTERGENIC
c137909.graph_c0	664	A	G	UPSTREAM
c137964.graph_c0	62	C	T	NON_SYNONYMOUS_CODING	Gac/Aac	type%3D5prime_partial%20len%3D590nt
c137964.graph_c0	350	C	A	NON_SYNONYMOUS_CODING	Ggc/Tgc	type%3D5prime_partial%20len%3D590nt
c138419.graph_c0	1521	C	A	DOWNSTREAM
c138419.graph_c0	2062	G	A	NON_SYNONYMOUS_CODING	gGt/gAt	type%3Dcomplete%20len%3D1788nt
c138419.graph_c0	3271	C	G	NON_SYNONYMOUS_CODING	aCa/aGa	type%3Dcomplete%20len%3D1788nt
c138419.graph_c0	3634	G	A	DOWNSTREAM
c138476.graph_c0	545	T	C	DOWNSTREAM
c138495.graph_c0	186	C	T	INTERGENIC
c138732.graph_c1	444	A	G	INTERGENIC
c138736.graph_c0	525	G	A	SYNONYMOUS_CODING	aaC/aaT	type%3Dcomplete%20len%3D225nt
c138743.graph_c0	235	A	T	INTERGENIC
c138921.graph_c0	111	A	G	UPSTREAM
c138921.graph_c0	141	C	T	UPSTREAM
c138921.graph_c0	517	A	C	DOWNSTREAM
c139053.graph_c0	308	A	G	INTERGENIC
c139230.graph_c0	163	G	A	SYNONYMOUS_CODING	ggC/ggT	type%3Dcomplete%20len%3D231nt
c139230.graph_c0	333	C	T	UPSTREAM
c139230.graph_c0	334	T	C	UPSTREAM
c139246.graph_c0	171	T	C	NON_SYNONYMOUS_CODING	Tat/Cat	type%3D3prime_partial%20len%3D699nt
c139246.graph_c0	193	T	C	NON_SYNONYMOUS_CODING	aTg/aCg	type%3D3prime_partial%20len%3D699nt
c139246.graph_c0	220	C	A	NON_SYNONYMOUS_CODING	aCt/aAt	type%3D3prime_partial%20len%3D699nt
c139246.graph_c0	281	C	G	SYNONYMOUS_CODING	ggC/ggG	type%3D3prime_partial%20len%3D699nt
c139246.graph_c0	475	A	G	NON_SYNONYMOUS_CODING	aAg/aGg	type%3D3prime_partial%20len%3D699nt
c139386.graph_c0	126	A	G	CODON_CHANGE
c139386.graph_c0	238	A	G	CODON_CHANGE
c139468.graph_c0	821	A	G	UPSTREAM
c139496.graph_c0	193	T	C	NON_SYNONYMOUS_CODING	gAg/gGg	type%3D3prime_partial%20len%3D417nt
c139507.graph_c0	331	T	C	INTERGENIC
c139507.graph_c0	426	A	C	INTERGENIC
c139663.graph_c0	444	G	C	DOWNSTREAM
c139735.graph_c0	292	G	A	INTERGENIC
c139767.graph_c0	1131	G	A	INTERGENIC
c139852.graph_c1	226	G	A	SYNONYMOUS_CODING	atC/atT	type%3Dinternal%20len%3D429nt
c139852.graph_c1	269	A	G	NON_SYNONYMOUS_CODING	tTa/tCa	type%3Dinternal%20len%3D429nt
c139895.graph_c0	100	A	T	INTERGENIC
c139924.graph_c0	187	C	A	INTERGENIC
c139924.graph_c0	215	C	T	INTERGENIC
c139990.graph_c0	109	C	T	UPSTREAM
c139990.graph_c0	391	C	T	SYNONYMOUS_CODING	ccC/ccT	type%3Dcomplete%20len%3D543nt
c139990.graph_c0	616	T	C	SYNONYMOUS_CODING	aaT/aaC	type%3Dcomplete%20len%3D543nt
c139990.graph_c0	1110	G	C	UPSTREAM
c140000.graph_c0	48	A	C	CODON_CHANGE
c140055.graph_c0	765	T	G	SYNONYMOUS_CODING	ccT/ccG	type%3Dcomplete%20len%3D393nt
c140350.graph_c0	169	C	A	DOWNSTREAM
c140350.graph_c0	866	G	A	UPSTREAM
c140447.graph_c0	173	G	A	UPSTREAM
c140447.graph_c0	967	G	A	NON_SYNONYMOUS_CODING	Ggt/Agt	type%3Dcomplete%20len%3D639nt
c140590.graph_c0	153	G	C	DOWNSTREAM
c140590.graph_c0	867	C	A	DOWNSTREAM
c140612.graph_c0	108	G	A	INTERGENIC
c140614.graph_c0	156	G	A	NON_SYNONYMOUS_CODING	Gca/Aca	type%3D3prime_partial%20len%3D288nt
c140670.graph_c0	165	G	T	INTERGENIC
c140786.graph_c0	237	A	T	INTERGENIC
c140854.graph_c0	175	T	A	INTERGENIC
c141054.graph_c0	127	C	T	NON_SYNONYMOUS_CODING	Gcg/Acg	type%3D5prime_partial%20len%3D484nt
c141121.graph_c0	159	G	A	INTERGENIC
c141373.graph_c0	395	A	C	DOWNSTREAM
c141373.graph_c0	830	T	G	NON_SYNONYMOUS_CODING	gAc/gCc	type%3Dcomplete%20len%3D669nt
c141395.graph_c0	104	A	G	NON_SYNONYMOUS_CODING	gAg/gGg	type%3D3prime_partial%20len%3D279nt
c141398.graph_c0	2463	A	G	UPSTREAM
c141421.graph_c0	1701	G	T	INTERGENIC
c141593.graph_c0	295	A	G	INTERGENIC
c141635.graph_c0	1061	C	T	DOWNSTREAM
c141640.graph_c0	295	G	T	INTERGENIC
c141657.graph_c0	337	T	C	INTERGENIC
c141657.graph_c0	441	C	A	INTERGENIC
c141657.graph_c0	491	A	T	INTERGENIC
c141657.graph_c0	525	T	C	INTERGENIC
c141657.graph_c0	658	C	T	INTERGENIC
c141674.graph_c0	45	A	G	DOWNSTREAM
c141674.graph_c0	342	T	C	DOWNSTREAM
c141674.graph_c0	1722	G	T	UPSTREAM
c141674.graph_c0	1884	C	G	UPSTREAM
c141703.graph_c0	452	G	A	INTERGENIC
c141745.graph_c0	533	G	C	CODON_CHANGE
c141745.graph_c0	694	T	C	CODON_CHANGE
c141745.graph_c0	723	C	T	CODON_CHANGE
c142008.graph_c0	376	C	G	INTERGENIC
c142159.graph_c0	687	G	C	NON_SYNONYMOUS_CODING	aaC/aaG	type%3Dcomplete%20len%3D534nt
c142369.graph_c0	289	T	C	SYNONYMOUS_CODING	ctA/ctG	type%3Dcomplete%20len%3D246nt
c142621.graph_c0	160	C	G	DOWNSTREAM
c142627.graph_c0	219	T	A	INTERGENIC
c142840.graph_c0	175	C	A	CODON_CHANGE
c142840.graph_c0	193	A	G	CODON_CHANGE
c142893.graph_c0	374	G	A	NON_SYNONYMOUS_CODING	aCa/aTa	type%3Dcomplete%20len%3D384nt
c142893.graph_c0	400	G	T	NON_SYNONYMOUS_CODING	aaC/aaA	type%3Dcomplete%20len%3D384nt
c142893.graph_c0	583	C	T	CODON_CHANGE
c142893.graph_c0	686	G	A	NON_SYNONYMOUS_CODING	cCt/cTt	type%3Dcomplete%20len%3D384nt
c142893.graph_c0	1169	T	A	UPSTREAM
c143028.graph_c0	79	A	G	UPSTREAM
c143028.graph_c0	533	C	G	UPSTREAM
c143083.graph_c0	275	C	T	SYNONYMOUS_CODING	ggG/ggA	type%3D3prime_partial%20len%3D546nt
c143083.graph_c0	470	A	G	SYNONYMOUS_CODING	ccT/ccC	type%3D3prime_partial%20len%3D546nt
c143228.graph_c0	129	C	T	INTERGENIC
c143261.graph_c0	105	C	G	INTERGENIC
c143316.graph_c0	78	C	T	INTERGENIC
c143316.graph_c0	167	G	C	INTERGENIC
c143356.graph_c0	137	C	A	NON_SYNONYMOUS_CODING	Ggg/Tgg	type%3Dinternal%20len%3D869nt
c143356.graph_c0	529	A	G	NON_SYNONYMOUS_CODING	aTg/aCg	type%3Dinternal%20len%3D869nt
c143424.graph_c0	106	G	T	INTERGENIC
c143561.graph_c0	154	C	T	NON_SYNONYMOUS_CODING	aGa/aAa	type%3D5prime_partial%20len%3D350nt
c143561.graph_c0	174	A	T	NON_SYNONYMOUS_CODING	aaT/aaA	type%3D5prime_partial%20len%3D350nt
c143561.graph_c0	332	T	G	SYNONYMOUS_CODING	Agg/Cgg	type%3D5prime_partial%20len%3D350nt
c143595.graph_c0	535	G	T	INTERGENIC
c143629.graph_c0	471	T	C	INTERGENIC
c143629.graph_c0	565	C	G	INTERGENIC
c143688.graph_c0	714	C	T	UPSTREAM
c143737.graph_c0	415	G	T	UPSTREAM
c143820.graph_c0	567	C	T	INTERGENIC
c143820.graph_c0	743	G	A	INTERGENIC
c143873.graph_c0	572	G	T	NON_SYNONYMOUS_CODING	cCt/cAt	type%3D3prime_partial%20len%3D633nt
c143873.graph_c0	783	C	T	NON_SYNONYMOUS_CODING	Gct/Act	type%3D3prime_partial%20len%3D633nt
c143876.graph_c0	592	A	G	SYNONYMOUS_CODING	agT/agC	type%3D3prime_partial%20len%3D366nt
c143894.graph_c0	88	C	A	INTERGENIC
c143947.graph_c0	190	A	G	INTERGENIC
c143958.graph_c0	494	A	G	NON_SYNONYMOUS_CODING	aAg/aGg	type%3Dcomplete%20len%3D732nt
c144071.graph_c1	408	T	C	UPSTREAM
c144118.graph_c0	190	C	T	INTERGENIC
c144397.graph_c0	336	C	T	INTERGENIC
c144421.graph_c0	152	T	G	NON_SYNONYMOUS_CODING	Atg/Ctg	type%3D5prime_partial%20len%3D413nt
c144421.graph_c0	188	G	A	NON_SYNONYMOUS_CODING	Cct/Tct	type%3D5prime_partial%20len%3D413nt
c144421.graph_c0	637	G	A	SYNONYMOUS_CODING	ccC/ccT	type%3Dcomplete%20len%3D501nt
c144451.graph_c0	398	A	C	INTERGENIC
c144544.graph_c0	12	A	C	INTERGENIC
c144544.graph_c0	107	T	C	NON_SYNONYMOUS_CODING	cAa/cGa	type%3D3prime_partial%20len%3D153nt
c144556.graph_c0	45	G	A	INTERGENIC
c144556.graph_c0	516	T	C	INTERGENIC
c144558.graph_c0	700	T	A	INTERGENIC
c144558.graph_c0	766	T	C	INTERGENIC
c144590.graph_c0	315	T	G	NON_SYNONYMOUS_CODING	cAg/cCg	type%3D3prime_partial%20len%3D753nt
c144590.graph_c0	797	T	A	SYNONYMOUS_CODING	ggA/ggT	type%3D3prime_partial%20len%3D753nt
c144599.graph_c0	1325	T	C	NON_SYNONYMOUS_CODING	Atc/Gtc	type%3Dcomplete%20len%3D1086nt
c144623.graph_c0	1193	G	A	NON_SYNONYMOUS_CODING	cGa/cAa	type%3D3prime_partial%20len%3D1401nt
c144655.graph_c0	799	C	T	INTERGENIC
c144666.graph_c0	1153	G	C	DOWNSTREAM
c144685.graph_c0	413	A	T	NON_SYNONYMOUS_CODING	Acc/Tcc	type%3Dcomplete%20len%3D339nt
c144712.graph_c0	142	A	G	INTERGENIC
c144789.graph_c0	283	T	C	INTERGENIC
c144789.graph_c0	360	A	G	INTERGENIC
c144789.graph_c0	427	C	A	INTERGENIC
c144789.graph_c0	493	G	A	INTERGENIC
c144793.graph_c0	163	C	G	DOWNSTREAM
c144793.graph_c0	198	A	G	DOWNSTREAM
c144794.graph_c0	355	C	G	DOWNSTREAM
c144794.graph_c0	1261	C	T	SYNONYMOUS_CODING	gcG/gcA	type%3Dcomplete%20len%3D1131nt
c144846.graph_c0	483	T	C	INTERGENIC
c144912.graph_c0	635	C	A	SYNONYMOUS_CODING	ccC/ccA	type%3Dcomplete%20len%3D507nt
c144922.graph_c0	182	G	C	INTERGENIC
c144922.graph_c0	257	G	A	INTERGENIC
c144937.graph_c0	358	C	T	CODON_CHANGE
c144948.graph_c0	223	A	G	INTERGENIC
c145044.graph_c0	154	C	T	SYNONYMOUS_CODING	ggG/ggA	type%3Dcomplete%20len%3D876nt
c145044.graph_c0	200	T	C	NON_SYNONYMOUS_CODING	tAt/tGt	type%3Dcomplete%20len%3D876nt
c145044.graph_c0	212	C	T	NON_SYNONYMOUS_CODING	tGc/tAc	type%3Dcomplete%20len%3D876nt
c145049.graph_c0	268	C	G	NON_SYNONYMOUS_CODING	aCc/aGc	type%3D3prime_partial%20len%3D279nt
c145063.graph_c0	614	A	G	UPSTREAM
c145063.graph_c0	793	T	C	UPSTREAM
c145063.graph_c0	859	T	C	UPSTREAM
c145063.graph_c0	1487	C	T	UPSTREAM
c145063.graph_c0	1726	T	A	UPSTREAM
c145063.graph_c0	1728	T	G	UPSTREAM
c145063.graph_c0	1963	T	A	UPSTREAM
c145063.graph_c0	2423	A	T	UPSTREAM
c145063.graph_c0	2474	C	G	UPSTREAM
c145063.graph_c0	2553	T	G	UPSTREAM
c145063.graph_c0	2651	G	A	UPSTREAM
c145071.graph_c0	147	G	A	INTERGENIC
c145078.graph_c0	528	G	A	DOWNSTREAM
c145078.graph_c0	1259	A	C	STOP_GAINED	taT/taG	type%3Dcomplete%20len%3D195nt
c145078.graph_c0	1735	C	T	UPSTREAM
c145078.graph_c1	214	G	A	INTERGENIC
c145087.graph_c0	989	T	C	NON_SYNONYMOUS_CODING	cAa/cGa	type%3D3prime_partial%20len%3D1497nt
c145087.graph_c0	1288	T	C	NON_SYNONYMOUS_CODING	atA/atG	type%3D3prime_partial%20len%3D1497nt
c145117.graph_c0	702	C	T	INTERGENIC
c145120.graph_c0	152	C	T	NON_SYNONYMOUS_CODING	Ggg/Agg	type%3D5prime_partial%20len%3D212nt
c145120.graph_c1	281	G	C	NON_SYNONYMOUS_CODING	gaC/gaG	type%3Dinternal%20len%3D499nt
c145125.graph_c0	186	G	A	DOWNSTREAM
c145135.graph_c0	1325	C	T	NON_SYNONYMOUS_CODING	atG/atA	type%3Dcomplete%20len%3D1575nt
c145146.graph_c0	670	T	A	INTERGENIC
c145159.graph_c0	265	C	A	CODON_CHANGE
c145161.graph_c0	466	G	A	INTERGENIC
c145161.graph_c0	627	T	A	INTERGENIC
c145232.graph_c0	238	A	G	INTERGENIC
c145251.graph_c0	602	T	C	SYNONYMOUS_CODING	aaA/aaG	type%3D3prime_partial%20len%3D765nt
c145251.graph_c0	758	G	A	SYNONYMOUS_CODING	tcC/tcT	type%3D3prime_partial%20len%3D765nt
c145270.graph_c0	143	T	C	INTERGENIC
c145308.graph_c0	836	A	C	NON_SYNONYMOUS_CODING	gAa/gCa	type%3Dcomplete%20len%3D687nt
c145308.graph_c0	1107	T	C	UPSTREAM
c145308.graph_c0	1279	G	A	NON_SYNONYMOUS_CODING	Gct/Act	type%3Dcomplete%20len%3D447nt
c145319.graph_c0	145	A	G	SYNONYMOUS_CODING	tgT/tgC	type%3Dcomplete%20len%3D192nt
c145319.graph_c0	213	A	C	NON_SYNONYMOUS_CODING	Tat/Gat	type%3Dcomplete%20len%3D192nt
c145340.graph_c0	126	T	C	CODON_CHANGE
c145344.graph_c0	3035	T	C	DOWNSTREAM
c145352.graph_c0	86	G	T	INTERGENIC
c145352.graph_c0	601	G	A	INTERGENIC
c145352.graph_c0	868	G	T	INTERGENIC
c145352.graph_c0	917	A	G	INTERGENIC
c145370.graph_c0	137	C	T	NON_SYNONYMOUS_CODING	Gtt/Att	type%3Dinternal%20len%3D431nt
c145398.graph_c0	476	C	T	NON_SYNONYMOUS_CODING	aGt/aAt	type%3Dcomplete%20len%3D363nt
c145471.graph_c0	396	G	T	NON_SYNONYMOUS_CODING	Ctg/Atg	type%3Dcomplete%20len%3D339nt
c145471.graph_c0	419	T	C	NON_SYNONYMOUS_CODING	gAt/gGt	type%3Dcomplete%20len%3D339nt
c145471.graph_c0	437	G	A	NON_SYNONYMOUS_CODING	tCt/tTt	type%3Dcomplete%20len%3D339nt
c145503.graph_c0	1631	C	A	DOWNSTREAM
c145506.graph_c0	193	A	G	DOWNSTREAM
c145506.graph_c0	234	A	G	SYNONYMOUS_CODING	aaT/aaC	type%3Dcomplete%20len%3D1251nt
c145506.graph_c0	354	A	T	SYNONYMOUS_CODING	ctT/ctA	type%3Dcomplete%20len%3D1251nt
c145506.graph_c0	522	G	A	SYNONYMOUS_CODING	ctC/ctT	type%3Dcomplete%20len%3D1251nt
c145510.graph_c0	626	C	T	UPSTREAM
c145514.graph_c0	511	C	G	UPSTREAM
c145518.graph_c0	562	A	G	CODON_CHANGE
c145531.graph_c0	528	C	T	DOWNSTREAM
c145541.graph_c0	621	C	A	SYNONYMOUS_CODING	gcG/gcT	type%3D5prime_partial%20len%3D656nt
c145543.graph_c0	735	T	A	INTERGENIC
c145543.graph_c0	864	A	G	INTERGENIC
c145604.graph_c0	246	C	T	INTERGENIC
c145607.graph_c0	299	T	G	INTERGENIC
c145624.graph_c0	336	T	C	INTERGENIC
c145624.graph_c0	398	A	T	INTERGENIC
c145624.graph_c0	644	G	T	INTERGENIC
c145625.graph_c2	398	C	T	INTERGENIC
c145658.graph_c0	37	G	C	INTERGENIC
c145666.graph_c0	1081	C	T	DOWNSTREAM
c145682.graph_c0	184	C	T	INTERGENIC
c145682.graph_c0	204	A	G	INTERGENIC
c145694.graph_c0	306	T	C	NON_SYNONYMOUS_CODING	aAg/aGg	type%3D5prime_partial%20len%3D535nt
c145730.graph_c0	1061	T	C	UPSTREAM
c145737.graph_c0	2037	C	T	SYNONYMOUS_CODING	atC/atT	type%3Dcomplete%20len%3D3012nt
c145757.graph_c0	136	G	A	DOWNSTREAM
[truncated: 92,196 more rows]
