# Supplementary material for: A transcriptomic variation map provides insights into the genetic basis of Pinus massoniana Lamb. evolution and the association with oleoresin yield
Source: BMC Plant Biol. 2020 Aug 13;20:375. doi: 10.1186/s12870-020-02577-z (PMC7427074; doi:10.1186/s12870-020-02577-z)
Supplement: Supplementary file 5 — Additional file 5 Table S5. Core accessions with 90.7 and 95% allele proportions [file 12870_2020_2577_MOESM5_ESM.xls]

## Sheet: Sheet1
Table S5 Core accessions with the 90.7% and 95% allele proportion
Allele proportion (90.7%)		Allele proportion (95.0%)
Sample	Provenance	Sample	Provenance
5-8	Zhejiang	3-2	Anhui
5-13	Zhejiang	3-6	Anhui
5-14	Zhejiang	3-15	Anhui
5-18	Zhejiang	5-1	Zhejiang
5-21	Zhejiang	5-5	Zhejiang
5-24	Zhejiang	5-7	Zhejiang
5-25	Zhejiang	5-8	Zhejiang
5-26	Zhejiang	5-9	Zhejiang
5-27	Zhejiang	5-10	Zhejiang
6-9	Jiangxi	5-12	Zhejiang
6-14	Jiangxi	5-13	Zhejiang
7-2	Hunan	5-14	Zhejiang
7-3	Hunan	5-15	Zhejiang
7-16	Hunan	5-17	Zhejiang
9-13	Fujian	5-18	Zhejiang
9-14	Fujian	5-19	Zhejiang
10-1	Guangdong	5-21	Zhejiang
10-3	Guangdong	5-22	Zhejiang
10-4	Guangdong	5-23	Zhejiang
10-15	Guangdong	5-24	Zhejiang
10-16	Guangdong	5-25	Zhejiang
10-19	Guangdong	5-26	Zhejiang
11-11	Guangxi	5-27	Zhejiang
11-16	Guangxi	6-1	Jiangxi
12-3	Guizhou	6-3	Jiangxi
12-8	Guizhou	6-4	Jiangxi
12-12	Guizhou	6-5	Jiangxi
12-13	Guizhou	6-6	Jiangxi
12-15	Guizhou	6-7	Jiangxi
12-17	Guizhou	6-8	Jiangxi
12-20	Guizhou	6-9	Jiangxi
12-24	Guizhou	6-10	Jiangxi
12-27	Guizhou	6-12	Jiangxi
13-13	Sichuan and Chongqing	6-14	Jiangxi
13-15	Sichuan and Chongqing	6-16	Jiangxi
13-16	Sichuan and Chongqing	6-18	Jiangxi
13-19	Sichuan and Chongqing	6-24	Jiangxi
13-1	Sichuan and Chongqing	7-1	Hunan
13-6	Sichuan and Chongqing	7-2	Hunan
13-12	Sichuan and Chongqing	7-3	Hunan
		7-4	Hunan
		7-9	Hunan
		7-11	Hunan
		13-7	Hunan
		7-16	Hunan
		7-17	Hunan
		7-19	Hunan
		9-2	Fujian
		9-3	Fujian
		9-4	Fujian
		9-5	Fujian
		9-6	Fujian
		9-7	Fujian
		9-13	Fujian
		9-14	Fujian
		9-15	Fujian
		9-16	Fujian
		9-20	Fujian
		10-1	Guangdong
		10-3	Guangdong
		10-4	Guangdong
		10-9	Guangdong
		10-10	Guangdong
		10-12	Guangdong
		10-14	Guangdong
		10-15	Guangdong
		10-16	Guangdong
		10-19	Guangdong
		10-20	Guangdong
		11-3	Guangxi
		11-4	Guangxi
		11-5	Guangxi
		11-7	Guangxi
		11-8	Guangxi
		11-9	Guangxi
		11-10	Guangxi
		11-11	Guangxi
		11-13	Guangxi
		11-14	Guangxi
		11-16	Guangxi
		11-18	Guangxi
		11-19	Guangxi
		11-20	Guangxi
		11-21	Guangxi
		11-25	Guangxi
		11-26	Guangxi
		11-28	Guangxi
		11-29	Guangxi
		12-2	Guizhou
		12-3	Guizhou
		12-4	Guizhou
		12-5	Guizhou
		12-6	Guizhou
		12-7	Guizhou
		12-8	Guizhou
		12-10	Guizhou
		12-12	Guizhou
		12-13	Guizhou
		13-12	Guizhou
		12-14	Guizhou
		12-17	Guizhou
		12-19	Guizhou
		12-20	Guizhou
		12-21	Guizhou
		12-24	Guizhou
		12-27	Guizhou
		12-28	Guizhou
		13-13	Sichuan and Chongqing
		13-14	Sichuan and Chongqing
		13-15	Sichuan and Chongqing
		13-16	Sichuan and Chongqing
		13-17	Sichuan and Chongqing
		13-18	Sichuan and Chongqing
		13-19	Sichuan and Chongqing
		13-20	Sichuan and Chongqing
		13-21	Sichuan and Chongqing
		13-22	Sichuan and Chongqing
		13-1	Sichuan and Chongqing
		13-4	Sichuan and Chongqing
		13-5	Sichuan and Chongqing
		13-6	Sichuan and Chongqing
		13-8	Sichuan and Chongqing
