# Supplementary material for: A transcriptomic variation map provides insights into the genetic basis of Pinus massoniana Lamb. evolution and the association with oleoresin yield
Source: BMC Plant Biol. 2020 Aug 13;20:375. doi: 10.1186/s12870-020-02577-z (PMC7427074; doi:10.1186/s12870-020-02577-z)
Supplement: Supplementary file 8 — Additional file 8 Table S6. Three genetic clusters identified by DAPC based on SNP markers [file 12870_2020_2577_MOESM8_ESM.xls]

## Sheet: Sheet1
Table S6 Three genetic clusters identified by DAPC based on SNP markers
#Num	Sample	Cluster
1	13-4	1
2	13-5	1
3	13-6	1
4	13-7	1
5	13-8	1
6	13-13	1
7	13-14	1
8	13-15	1
9	13-16	1
10	13-17	1
11	13-18	1
12	13-19	1
13	13-20	1
14	13-21	1
15	13-22	1
16	13-9	1
17	13-12	1
18	5-14	2
19	6-8	2
20	6-16	2
21	9-16	2
22	9-17	2
23	9-18	2
24	10-1	2
25	10-2	2
26	10-3	2
27	10-9	2
28	10-15	2
29	10-17	2
30	11-6	2
31	9-5	2
32	9-20	2
33	13-2	2
34	10-10	2
35	3-16	2
36	3-19	2
37	3-18	2
38	3-14	2
39	3-20	2
40	9-8	2
41	5-28	2
42	6-13	2
43	6-27	2
44	6-29	2
45	6-30	2
46	7-19	2
47	5-13	2
48	5-26	2
49	5-27	2
50	5-29	2
51	5-30	2
52	6-22	2
53	6-23	2
54	6-24	2
55	6-25	2
56	6-26	2
57	6-28	2
58	3-2	2
59	9-21	2
60	5-11	2
61	3-3	2
62	3-4	2
63	3-5	2
64	3-6	2
65	3-7	2
66	3-8	2
67	3-9	2
68	3-10	2
69	3-11	2
70	3-13	2
71	3-15	2
72	3-17	2
73	5-1	2
74	5-2	2
75	5-3	2
76	5-4	2
77	5-5	2
78	5-6	2
79	5-7	2
80	5-8	2
81	5-9	2
82	5-10	2
83	5-12	2
84	5-15	2
85	5-16	2
86	5-17	2
87	5-18	2
88	5-19	2
89	5-20	2
90	5-21	2
91	5-22	2
92	5-23	2
93	5-24	2
94	5-25	2
95	6-1	2
96	6-2	2
97	6-3	2
98	6-4	2
99	6-5	2
100	6-6	2
101	6-7	2
102	6-9	2
103	6-10	2
104	6-11	2
105	6-12	2
106	6-14	2
107	6-15	2
108	6-17	2
109	6-18	2
110	6-19	2
111	6-20	2
112	7-6	2
113	9-1	2
114	9-2	2
115	9-3	2
116	9-4	2
117	9-6	2
118	9-7	2
119	9-9	2
120	9-10	2
121	9-11	2
122	9-12	2
123	9-13	2
124	9-14	2
125	9-15	2
126	7-2	3
127	10-5	3
128	10-6	3
129	10-7	3
130	7-3	3
131	10-8	3
132	10-12	3
133	10-14	3
134	10-16	3
135	10-18	3
136	7-4	3
137	10-19	3
138	10-20	3
139	11-2	3
140	11-3	3
141	11-4	3
142	11-7	3
143	11-8	3
144	11-9	3
145	7-5	3
146	11-10	3
147	11-11	3
148	11-12	3
149	11-13	3
150	11-14	3
151	11-15	3
152	11-16	3
153	11-17	3
154	11-18	3
155	11-19	3
156	7-16	3
157	11-20	3
158	11-21	3
159	11-22	3
160	11-23	3
161	11-24	3
162	12-1	3
163	12-2	3
164	12-3	3
165	12-4	3
166	12-5	3
167	12-6	3
168	12-7	3
169	12-8	3
170	12-10	3
171	12-11	3
172	12-12	3
173	12-13	3
174	12-15	3
175	12-17	3
176	12-18	3
177	12-19	3
178	12-20	3
179	12-21	3
180	12-22	3
181	12-23	3
182	12-24	3
183	13-1	3
184	10-4	3
185	11-5	3
186	11-28	3
187	11-29	3
188	12-27	3
189	11-25	3
190	11-26	3
191	11-27	3
192	12-28	3
193	11-31	3
194	12-25	3
195	7-1	3
196	7-7	3
197	7-8	3
198	7-9	3
199	7-11	3
200	7-12	3
201	7-14	3
202	7-15	3
203	7-17	3
204	7-18	3
