# Supplementary material for: A transcriptomic variation map provides insights into the genetic basis of Pinus massoniana Lamb. evolution and the association with oleoresin yield
Source: BMC Plant Biol. 2020 Aug 13;20:375. doi: 10.1186/s12870-020-02577-z (PMC7427074; doi:10.1186/s12870-020-02577-z)
Supplement: Supplementary file 11 — Additional file 11 Table S8. Oleoresin yield in the xylem of 204 clones of masson pine [file 12870_2020_2577_MOESM11_ESM.xls]

## Sheet: Sheet1
Table S8 Oleoresin yield in the xylem of 204 clones of masson pine
Clones	Oleoresin yield (g•cm-1•d-1)
10-1	1.38602
10-2	2.11502
10-3	2.32181
10-4	1.14812
10-5	1.75281
10-6	1.38333
10-7	1.20174
10-8	1.23449
10-9	0.735087
10-10	0.715786
10-12	2.21299
10-14	0.936925
10-15	0.830295
10-16	0.920118
10-17	1.86396
10-18	2.38034
10-19	0.810092
10-20	0.364161
11-2	0.658667
11-3	0.956723
11-4	0.860226
11-5	2.84459
11-6	0.851111
11-7	1.01844
11-8	0.102495
11-9	0.909227
11-10	1.46914
11-11	1.592
11-12	1.81964
11-13	0.859831
11-14	1.40136
11-15	0.384414
11-16	1.71688
11-17	0.932127
11-18	1.10851
11-19	0.722415
11-20	0.706077
11-21	1.09063
11-22	0.391039
11-23	0.817342
11-24	0.775624
11-25	0.25998
11-26	0.646294
11-27	1.70194
11-28	0.545483
11-29	1.35284
11-31	1.62319
12-1	0.715517
12-2	0.550739
12-3	1.17153
12-4	0.458761
12-5	0.60875
12-6	1.70835
12-7	0.0645011
12-8	0
12-10	1.64784
12-11	1.26956
12-12	1.30793
12-13	0.266239
12-16	1.25058
12-17	0.650138
12-18	1.5296
12-19	0.00826923
12-20	0.751148
12-21	1.40844
12-22	0.522344
12-23	1.15006
12-24	0.831907
12-25	0.482653
12-27	1.43749
12-28	1.53279
13-1	0.917867
13-2	0
13-4	0.212137
13-5	0.56784
13-6	2.95899
13-7	1.75575
13-8	0.575563
13-9	0.435133
13-12	0.409257
13-13	0.635137
13-14	0.509429
13-15	1.25627
13-16	1.09284
13-17	0.923229
13-18	1.5031
13-19	0.705229
13-20	0.417237
13-21	1.35281
13-22	1.50798
3-2	1.5389
3-3	2.91683
3-4	1.02564
3-5	1.42904
3-6	0.375528
3-7	2.095
3-8	0.499816
3-9	1.68904
3-10	1.59181
3-11	2.09365
3-13	0.969654
3-14	2.03451
3-15	0.0219467
3-16	0.872618
3-17	1.31271
3-18	3.59886
3-19	0.192602
3-20	0.665682
5-1	1.27037
5-2	1.16509
5-3	1.36351
5-4	1.27826
5-5	2.42886
5-6	1.63883
5-7	1.48112
5-8	0.0166364
5-9	0.88
5-10	0.989603
5-12	1.60549
5-11	2.18131
5-13	2.66813
5-14	3.58921
5-15	1.58239
5-16	1.20158
5-17	1.94612
5-18	2.36494
5-19	1.2834
5-20	1.19277
5-21	0.258333
5-22	0.690128
5-23	0
5-24	0.59127
5-25	1.71036
5-26	3.60449
5-27	2.80199
5-28	1.51255
5-29	3.99356
5-30	2.30602
6-1	1.8663
6-2	1.72827
6-3	2.40648
6-4	2.30114
6-5	3.76124
6-6	2.68342
6-7	1.52049
6-8	2.23539
6-9	0.712244
6-10	1.26787
6-11	3.3828
6-12	1.17251
6-13	1.67549
6-14	2.59994
6-15	2.17745
6-16	2.6451
6-17	2.93943
6-18	3.44064
6-19	1.78626
6-20	1.39318
6-22	0.78469
6-23	1.68669
6-24	0.885581
6-25	2.60044
6-26	3.77893
6-27	0.982118
6-28	5.26995
6-29	3.32086
6-30	4.42917
7-1	1.8738
7-2	2.78606
7-3	1.96846
7-4	1.52968
7-5	1.75834
7-6	0.0330667
7-7	1.23892
7-8	1.02085
7-9	1.56538
7-11	1.31762
7-12	1.22853
7-14	0.912815
7-15	1.13469
7-16	1.51887
7-17	0.250015
7-18	0.137271
7-19	1.18733
9-1	2.32221
9-2	2.2323
9-3	0.557028
9-4	0.120067
9-5	1.71527
9-6	0.734529
9-7	1.91657
9-8	1.83225
9-9	2.41375
9-10	0.961266
9-11	1.48795
9-12	2.25621
9-13	0.452697
9-14	1.34851
9-15	1.06309
9-16	0.572434
9-17	0.364874
9-18	1.53626
9-20	1.03216
9-21	2.11579
