# Supplementary material for: A transcriptomic variation map provides insights into the genetic basis of Pinus massoniana Lamb. evolution and the association with oleoresin yield
Source: BMC Plant Biol. 2020 Aug 13;20:375. doi: 10.1186/s12870-020-02577-z (PMC7427074; doi:10.1186/s12870-020-02577-z)
Supplement: Supplementary file 13 — Additional file 13 Table S9. SNP markers significantly associated with variation in oleoresin yield in masson pine [file 12870_2020_2577_MOESM13_ESM.xls]

## Sheet: mlm
Table S9 SNP markers significantly associated with variation in oleoresin yield in masson pine
Chr	Pos	Pvalue	#NAME?	MarkerR2	Allele	Count	MAF	COG_class	COG_class_annotation	GO_annotation	KEGG_annotation	KOG_class	KOG_class_annotation	Pfam_annotation	Swissprot_annotation	eggNOG_class	eggNOG_class_annotation	nr_annotation
c51955_f1p3_1546	120	3.7443e-19	18.43	0.5106	C/G	C:215_G:13	0.06	[G]	Carbohydrate transport and metabolism	Molecular Function: chitinase activity (GO:0004568);; Biological Process: carbohydrate metabolic process (GO:0005975);; Biological Process: chitin catabolic process (GO:0006032);; Biological Process: cell wall macromolecule catabolic process (GO:0016998);;	--	[R]	General function prediction only	Chitinase class I	Chitinase-like protein 1 OS=Arabidopsis thaliana OX=3702 GN=CTL1 PE=1 SV=1	--	--	unknown [Picea sitchensis]
c37328_f1p3_3364	2600	4.8398e-19	18.32	0.3519	T/C	T:334_C:28	0.08	[L]	Replication, recombination and repair	--	--	[S]	Function unknown	U-box domain;; Armadillo/beta-catenin-like repeat;; Kinesin-associated protein (KAP)	U-box domain-containing protein 6 OS=Arabidopsis thaliana OX=3702 GN=PUB6 PE=2 SV=2	--	--	unknown [Picea sitchensis]
c190077.graph_c0	4237	6.1197e-18	17.21	0.32009	G/A	G:313_A:69	0.18	[O]	Posttranslational modification, protein turnover, chaperones	Molecular Function: binding (GO:0005488);;	--	[R]	General function prediction only	Reverse transcriptase (RNA-dependent DNA polymerase);; GAG-pre-integrase domain;; gag-polypeptide of LTR copia-type	Retrovirus-related Pol polyprotein from transposon TNT 1-94 OS=Nicotiana tabacum OX=4097 PE=2 SV=1	--	--	OSJNBb0034I13.10 [Oryza sativa Japonica Group]
c180926.graph_c2	1332	2.3828e-17	16.62	0.29507	C/G	C:359_G:49	0.12	--	--	Biological Process: microtubule cytoskeleton organization (GO:0000226);; Biological Process: cytokinesis by cell plate formation (GO:0000911);; Cellular Component: spindle microtubule (GO:0005876);; Molecular Function: microtubule minus-end binding (GO:0051011);;	K16587|1.07095e-89|ppp:PHYPADRAFT_233778|hypothetical protein; K16587 HAUS augmin-like complex subunit 4 (A)	--	--	HAUS augmin-like complex subunit 4	AUGMIN subunit 4 OS=Arabidopsis thaliana OX=3702 GN=AUG4 PE=1 SV=1	--	--	predicted protein [Physcomitrella patens]
c151334.graph_c0	1172	3.239e-17	16.49	0.30065	G/C	G:376_C:24	0.06	--	--	--	--	--	--	Domain of unknown function (DUF4504);; Domain of unknown function (DUF4504)	--	--	--	PREDICTED: uncharacterized protein LOC8261710 [Ricinus communis]
c38776_f1p0_2876	1199	5.4474e-17	16.26	0.29184	C/A	C:220_A:186	0.46	--	--	--	--	--	--	--	--	--	--	unknown [Picea sitchensis]
c36797_f1p1_1773	275	6.5208e-17	16.19	0.28867	C/G	C:384_G:24	0.06	--	--	Cellular Component: integral component of membrane (GO:0016021);;	--	--	--	--	Tetraspanin-18 OS=Arabidopsis thaliana OX=3702 GN=TOM2AH2 PE=1 SV=1	--	--	unknown [Picea sitchensis]
c59041_f1p0_1698	665	7.739e-17	16.11	0.38043	G/T	G:280_T:24	0.08	--	--	--	--	--	--	Viral movement protein (MP)	--	--	--	TPA: polyprotein [Oryza sativa Japonica Group]
c184382.graph_c0	589	1.634e-16	15.79	0.28277	T/C	T:384_C:24	0.06	--	--	--	--	[K]	Transcription	--	Trihelix transcription factor GT-1 OS=Arabidopsis thaliana OX=3702 GN=GT-1 PE=1 SV=1	--	--	unknown [Picea sitchensis]
c15183_f2p2_2777	2454	1.6799e-16	15.77	0.29651	G/T	G:353_T:33	0.09	--	--	Molecular Function: nucleic acid binding (GO:0003676);;	--	--	--	RNA recognition motif. (a.k.a. RRM, RBD, or RNP domain)	Protein ANTI-SILENCING 1 OS=Arabidopsis thaliana OX=3702 GN=ASI1 PE=4 SV=2	--	--	unknown [Picea sitchensis]
c192456.graph_c1	544	1.72e-16	15.76	0.29322	C/T	C:368_T:22	0.06	--	--	--	--	--	--	Sodium/calcium exchanger protein;; EF-hand domain pair;; EF hand;; EF-hand domain	Sodium/calcium exchanger NCL2 OS=Oryza sativa subsp. japonica OX=39947 GN=NCL2 PE=2 SV=2	--	--	hypothetical protein BAE44_0011497 [Dichanthelium oligosanthes]
c47022_f1p0_2027	392	1.7455e-16	15.76	0.28235	C/T	C:377_T:31	0.08	--	--	--	--	[DR]	--	--	Acidic leucine-rich nuclear phosphoprotein 32-related protein OS=Arabidopsis thaliana OX=3702 GN=At3g50690 PE=2 SV=1	--	--	unknown [Picea sitchensis]
c38299_f1p0_2073	133	1.8002e-16	15.74	0.28215	C/T	C:376_T:32	0.08	--	--	--	--	[DR]	--	Leucine-rich repeat;; Leucine Rich repeats (2 copies);; Leucine rich repeat	Acidic leucine-rich nuclear phosphoprotein 32-related protein OS=Arabidopsis thaliana OX=3702 GN=At3g50690 PE=2 SV=1	--	--	unknown [Picea sitchensis]
c39336_f1p1_1494	455	2.1101e-16	15.68	0.28254	C/T	C:376_T:30	0.07	[T]	Signal transduction mechanisms	Molecular Function: protein tyrosine phosphatase activity (GO:0004725);; Biological Process: peptidyl-tyrosine dephosphorylation (GO:0035335);;	--	[T]	Signal transduction mechanisms	Protein-tyrosine phosphatase;; Tyrosine phosphatase family;; Protein-tyrosine phosphatase	Protein-tyrosine-phosphatase PTP1 OS=Arabidopsis thaliana OX=3702 GN=PTP1 PE=1 SV=1	--	--	unknown [Picea sitchensis]
c178488.graph_c0	2266	2.5527e-16	15.59	0.2819	G/A	G:380_A:26	0.06	--	--	--	--	[TZ]	--	Formin Homology 2 Domain	Formin-like protein 1 OS=Oryza sativa subsp. japonica OX=39947 GN=FH1 PE=2 SV=1	--	--	PREDICTED: formin-like protein 6 [Nelumbo nucifera]
c12893_f1p0_924	409	2.6822e-16	15.57	0.27957	G/A	G:376_A:32	0.08	--	--	--	--	--	--	Protein of unknown function, DUF538	--	--	--	unknown, partial [Pinus sylvestris]
c36306_f1p0_1698	630	3.0454e-16	15.52	0.28493	A/G	A:351_G:51	0.13	--	--	Molecular Function: DNA binding (GO:0003677);; Biological Process: regulation of transcription, DNA-templated (GO:0006355);;	--	--	--	No apical meristem (NAM) protein;; No apical meristem (NAM) protein	NAC domain-containing protein 86 OS=Arabidopsis thaliana OX=3702 GN=NAC086 PE=2 SV=1	--	--	unknown [Picea sitchensis]
c45280_f1p1_1214	785	3.7701e-16	15.42	0.27929	A/G	A:382_G:22	0.05	--	--	--	--	--	--	Protein of unknown function (DUF1997)	--	--	--	unknown [Picea sitchensis]
c5572_f2p3_1255	669	6.6323e-16	15.18	0.41829	A/T	A:225_T:13	0.05	[O]	Posttranslational modification, protein turnover, chaperones	Biological Process: proteolysis (GO:0006508);; Molecular Function: cysteine-type peptidase activity (GO:0008234);;	--	[O]	Posttranslational modification, protein turnover, chaperones	Papain family cysteine protease;; Cathepsin propeptide inhibitor domain (I29)	Cysteine protease XCP1 OS=Arabidopsis thaliana OX=3702 GN=XCP1 PE=1 SV=1	--	--	unknown [Picea sitchensis]
c20772_f1p4_1467	282	8.7323e-16	15.06	0.28797	G/A	G:329_A:53	0.14	--	--	Molecular Function: GTPase activity (GO:0003924);; Molecular Function: structural constituent of cytoskeleton (GO:0005200);; Molecular Function: GTP binding (GO:0005525);; Cellular Component: cytoplasm (GO:0005737);; Cellular Component: microtubule (GO:0005874);; Biological Process: obsolete GTP catabolic process (GO:0006184);; Biological Process: microtubule-based process (GO:0007017);; Biologic…	--	[Z]	Cytoskeleton	Tubulin/FtsZ family, GTPase domain;; Tubulin C-terminal domain	Tubulin alpha chain OS=Prunus dulcis OX=3755 GN=TUBA PE=2 SV=1	--	--	PREDICTED: tubulin alpha chain [Elaeis guineensis]
c38021_f1p1_2416	1779	9.3449e-16	15.03	0.28392	G/A	G:371_A:21	0.05	--	--	--	--	--	--	bZIP transcription factor;; Basic region leucine zipper	ABSCISIC ACID-INSENSITIVE 5-like protein 4 OS=Arabidopsis thaliana OX=3702 GN=ABF1 PE=1 SV=1	--	--	hypothetical protein AMTR_s00101p00038080 [Amborella trichopoda]
c23698_f1p0_2750	402	1.3869e-15	14.86	0.42304	G/A	G:211_A:17	0.07	--	--	--	--	--	--	Protein of unknown function (DUF4005);; IQ calmodulin-binding motif	Protein IQ-DOMAIN 31 OS=Arabidopsis thaliana OX=3702 GN=IQD31 PE=1 SV=1	--	--	unknown [Picea sitchensis]
c187092.graph_c1	786	2.2464e-15	14.65	0.29041	G/A	G:308_A:56	0.15	--	--	--	--	[C]	Energy production and conversion	--	NADH-ubiquinone oxidoreductase chain 2 OS=Arabidopsis thaliana OX=3702 GN=ND2 PE=2 SV=2	--	--	hypothetical protein CRG98_038869 [Punica granatum]
c189382.graph_c2	487	3.1849e-14	13.5	0.292	T/A	T:303_A:37	0.11	--	--	Molecular Function: catalytic activity (GO:0003824);; Biological Process: cellular process (GO:0009987);; Molecular Function: purine ribonucleoside binding (GO:0032550);; Molecular Function: adenyl ribonucleotide binding (GO:0032559);; Molecular Function: anion binding (GO:0043168);; Biological Process: response to stimulus (GO:0050896);;	--	--	--	TIR domain;; TIR domain;; NB-ARC domain	Toll/interleukin-1 receptor-like protein OS=Arabidopsis thaliana OX=3702 GN=TIR PE=1 SV=1	--	--	unknown [Picea sitchensis]
c177744.graph_c1	795	5.8773e-14	13.23	0.3715	G/A	G:241_A:13	0.05	[C]	Energy production and conversion	Biological Process: metabolic process (GO:0008152);; Molecular Function: hydrolase activity, acting on carbon-nitrogen (but not peptide) bonds, in linear amides (GO:0016811);;	K01455|1.84383e-42|pxb:103967744|putative formamidase C869.04; K01455 formamidase [EC:3.5.1.49] (A)	--	--	Acetamidase/Formamidase family	--	--	--	unknown [Picea sitchensis]
c3059_f2p0_2782	478	6.1929e-14	13.21	0.31246	A/G	A:292_G:16	0.05	--	--	--	--	--	--	--	1,4-dihydroxy-2-naphthoyl-CoA thioesterase 1 OS=Arabidopsis thaliana OX=3702 GN=DHNAT1 PE=1 SV=1	--	--	1,4-dihydroxy-2-naphthoyl-CoA thioesterase 1 [Arachis ipaensis]
c28685_f1p1_3881	1886	8.7582e-14	13.06	0.30161	T/C	T:301_C:17	0.05	------
c27570_f1p0_2774	850	1.2281e-13	12.91	0.38824	G/A	G:215_A:13	0.06	--	--	--	--	[R]	General function prediction only	PPR repeat family;; PPR repeat;; PPR repeat;; Pentatricopeptide repeat domain;; Pentacotripeptide-repeat region of PRORP;; PPR repeat;; PPR repeat family;; PPR repeat;; Pentatricopeptide repeat domain;; Pentacotripeptide-repeat region of PRORP	Pentatricopeptide repeat-containing protein At2g27610 OS=Arabidopsis thaliana OX=3702 GN=PCMP-H60 PE=2 SV=1	--	--	PpPPR_98 [Physcomitrella patens]
c9983_f13p7_1530	1256	1.5291e-13	12.82	0.41235	G/A	G:195_A:13	0.06	[M]	Cell wall/membrane/envelope biogenesis	Molecular Function: catalytic activity (GO:0003824);; Biological Process: cellular metabolic process (GO:0044237);; Molecular Function: coenzyme binding (GO:0050662);;	--	[GM]	--	NAD dependent epimerase/dehydratase family;; GDP-mannose 4,6 dehydratase;; 3-beta hydroxysteroid dehydrogenase/isomerase family;; Male sterility protein	GDP-mannose 3,5-epimerase 1 OS=Oryza sativa subsp. japonica OX=39947 GN=GME-1 PE=1 SV=1	--	--	unknown [Picea sitchensis]
c182947.graph_c1	2096	5.0384e-11	10.3	0.3214	C/T	C:222_T:16	0.07	[M]	Cell wall/membrane/envelope biogenesis	Molecular Function: 3-beta-hydroxy-delta5-steroid dehydrogenase activity (GO:0003854);; Biological Process: oxidation-reduction process (GO:0055114);;	--	--	--	NAD dependent epimerase/dehydratase family	3-oxo-Delta(4,5)-steroid 5-beta-reductase OS=Arabidopsis thaliana OX=3702 GN=VEP1 PE=1 SV=1	--	--	unknown [Picea sitchensis]
c18842_f1p0_1752	1643	1.4187e-10	9.85	0.19655	A/T	A:367_T:21	0.05	--	--	Cellular Component: nucleus (GO:0005634);; Biological Process: nucleosome assembly (GO:0006334);;	K11290|1.59623e-22|smo:SELMODRAFT_231611|hypothetical protein; K11290 template-activating factor I (A)	[L]	Replication, recombination and repair	--	NAP1-related protein 1 OS=Oryza sativa subsp. japonica OX=39947 GN=Os04g0459700 PE=2 SV=1	--	--	unknown [Picea sitchensis]
c105573.graph_c0	61	2.0933e-10	9.68	0.33321	C/T	C:200_T:14	0.07	------
c3232_f1p4_3075	2880	3.5983e-10	9.44	0.23092	T/C	T:302_C:20	0.06	--	--	--	--	--	--	N-terminal C2 in EEIG1 and EHBP1 proteins	--	--	--	uncharacterized protein LOC111311640 isoform X1 [Durio zibethinus]
c180109.graph_c0	1344	3.7875e-10	9.42	0.18095	C/T	C:364_T:44	0.11	[K]	Transcription	Biological Process: cellular process (GO:0009987);;	K02999|0|vvi:100250406|DNA-directed RNA polymerase I subunit rpa1; K02999 DNA-directed RNA polymerase I subunit RPA1 [EC:2.7.7.6] (A)	[K]	Transcription	RNA polymerase Rpb1, domain 5;; RNA polymerase Rpb1, domain 2;; RNA polymerase Rpb1, domain 3;; RNA polymerase Rpb1, domain 1;; RNA polymerase Rpb1, domain 4	DNA-directed RNA polymerase I subunit 1 OS=Arabidopsis thaliana OX=3702 GN=NRPA1 PE=3 SV=1	--	--	PREDICTED: DNA-directed RNA polymerase I subunit 1 [Vitis vinifera]
c191831.graph_c4	1012	4.6944e-10	9.33	0.21493	C/T	C:286_T:48	0.14	--	--	--	--	--	--	--	--	--	--	U-box domain-containing protein 35 [Triticum urartu]
c190077.graph_c0	4295	6.2076e-10	9.21	0.18755	C/T	C:308_T:74	0.19	[O]	Posttranslational modification, protein turnover, chaperones	Molecular Function: binding (GO:0005488);;	--	[R]	General function prediction only	Reverse transcriptase (RNA-dependent DNA polymerase);; GAG-pre-integrase domain;; gag-polypeptide of LTR copia-type	Retrovirus-related Pol polyprotein from transposon TNT 1-94 OS=Nicotiana tabacum OX=4097 PE=2 SV=1	--	--	OSJNBb0034I13.10 [Oryza sativa Japonica Group]
c187576.graph_c3	395	7.6747e-10	9.11	0.16433	A/G	A:201_G:197	0.49	--	--	--	--	--	--	PDDEXK-like family of unknown function	--	--	--	unknown [Picea sitchensis]
c193413.graph_c1	223	8.5851e-10	9.07	0.1818	C/G	C:226_G:164	0.42	--	--	--	--	[R]	General function prediction only	PPR repeat;; PPR repeat family;; PPR repeat;; DYW family of nucleic acid deaminases;; Pentatricopeptide repeat domain;; Pentacotripeptide-repeat region of PRORP;; Tetratricopeptide repeat;; Tetratricopeptide repeat;; DYW family of nucleic acid deaminases	Pentatricopeptide repeat-containing protein At4g02750 OS=Arabidopsis thaliana OX=3702 GN=PCMP-H24 PE=3 SV=1	--	--	unknown [Picea sitchensis]
c189798.graph_c0	733	9.1978e-10	9.04	0.1829	T/A	T:281_A:109	0.28	------
c8605_f2p0_1084	44	1.1602e-09	8.94	0.19638	A/G	A:269_G:91	0.25	------
c180427.graph_c0	1411	1.356e-09	8.87	0.32415	A/T	A:198_T:14	0.07	[R]	General function prediction only	Molecular Function: nucleic acid binding (GO:0003676);; Molecular Function: exonuclease activity (GO:0004527);; Molecular Function: zinc ion binding (GO:0008270);;	K18417|2.37878e-117|sbi:SORBI_03g011390|SORBIDRAFT_03g011390, Sb03g011390; hypothetical protein; K18417 ERI1 exoribonuclease 2 [EC:3.1.-.-] (A)	[L]	Replication, recombination and repair	Exonuclease;; GRF zinc finger	Uncharacterized exonuclease domain-containing protein At3g15140 OS=Arabidopsis thaliana OX=3702 GN=At3g15140 PE=2 SV=1	--	--	unknown [Picea sitchensis]
c2250_f2p0_2911	793	1.7377e-09	8.76	0.17025	T/C	T:360_C:46	0.11	------
c27499_f1p1_2846	1526	1.7384e-09	8.76	0.17141	C/G	C:362_G:42	0.1	--	--	--	--	[T]	Signal transduction mechanisms	Adenosylmethionine decarboxylase;; Adenosylmethionine decarboxylase	S-adenosylmethionine decarboxylase proenzyme OS=Ipomoea batatas OX=4120 GN=SAMDC PE=2 SV=1	--	--	hypothetical protein CDL15_Pgr024133 [Punica granatum]
c189883.graph_c1	2736	1.9027e-09	8.72	0.1688	G/A	G:361_A:47	0.12	[R]	General function prediction only	--	K11423|2.7482e-171|smo:SELMODRAFT_421873|hypothetical protein; K11423 histone-lysine N-methyltransferase SETD2 [EC:2.1.1.43] (A)	[U]	Intracellular trafficking, secretion, and vesicular transport	SET domain	Histone-lysine N-methyltransferase ASHH2 OS=Arabidopsis thaliana OX=3702 GN=ASHH2 PE=1 SV=1	--	--	unnamed protein product, partial [Vitis vinifera]
c189883.graph_c1	2766	1.9027e-09	8.72	0.1688	T/C	T:361_C:47	0.12	[R]	General function prediction only	--	K11423|2.7482e-171|smo:SELMODRAFT_421873|hypothetical protein; K11423 histone-lysine N-methyltransferase SETD2 [EC:2.1.1.43] (A)	[U]	Intracellular trafficking, secretion, and vesicular transport	SET domain	Histone-lysine N-methyltransferase ASHH2 OS=Arabidopsis thaliana OX=3702 GN=ASHH2 PE=1 SV=1	--	--	unnamed protein product, partial [Vitis vinifera]
c2250_f2p0_2911	2171	1.9027e-09	8.72	0.1688	G/A	G:361_A:47	0.12	------
c59049_f1p1_1782	824	1.9916e-09	8.7	0.18444	T/C	T:339_C:35	0.09	[J]	Translation, ribosomal structure and biogenesis	Molecular Function: RNA binding (GO:0003723);;	--	--	--	S1 RNA binding domain	30S ribosomal protein S1, chloroplastic OS=Spinacia oleracea OX=3562 GN=RPS1 PE=1 SV=1	--	--	unknown [Picea sitchensis]
c2250_f2p0_2911	1888	2.072e-09	8.68	0.16891	G/A	G:359_A:47	0.12	------
c162897.graph_c0	1421	2.1326e-09	8.67	0.17402	C/T	C:365_T:29	0.07	--	--	--	--	--	--	--	--	--	--	uncharacterized protein LOC18443852 isoform X2 [Amborella trichopoda]
c2250_f2p0_2911	2204	2.3491e-09	8.63	0.16795	A/G	A:360_G:46	0.11	------
c2250_f2p0_2911	1729	2.3858e-09	8.62	0.16783	T/A	T:360_A:46	0.11	------
c180356.graph_c0	686	2.5918e-09	8.59	0.2115	G/A	G:298_A:18	0.06	--	--	--	--	--	--	--	--	--	--	unknown [Picea sitchensis]
c27984_f1p1_2866	166	2.7425e-09	8.56	0.16962	G/A	G:326_A:74	0.18	--	--	Molecular Function: binding (GO:0005488);;	--	--	--	von Willebrand factor type A domain;; von Willebrand factor type A domain;; von Willebrand factor type A domain	--	--	--	hypothetical protein SELMODRAFT_421953 [Selaginella moellendorffii]
c29601_f3p2_2259	1216	2.907e-09	8.54	0.16648	G/A	G:368_A:38	0.09	--	--	Molecular Function: protein serine/threonine kinase activity (GO:0004674);; Molecular Function: protein serine/threonine/tyrosine kinase activity (GO:0004712);; Molecular Function: ATP binding (GO:0005524);; Biological Process: protein phosphorylation (GO:0006468);;	--	[T]	Signal transduction mechanisms	Protein tyrosine kinase;; Protein kinase domain	Serine/threonine-protein kinase STY13 OS=Arabidopsis thaliana OX=3702 GN=STY13 PE=1 SV=2	--	--	unknown [Picea sitchensis]
c5538_f1p1_2100	1878	4.0424e-09	8.39	0.16305	T/C	T:352_C:56	0.14	--	--	Biological Process: RNA splicing, via endonucleolytic cleavage and ligation (GO:0000394);; Cellular Component: core TFIIH complex (GO:0000439);; Cellular Component: holo TFIIH complex (GO:0005675);; Biological Process: nucleotide-excision repair (GO:0006289);; Biological Process: regulation of transcription from RNA polymerase II promoter (GO:0006357);; Molecular Function: zinc ion binding (GO:00…	K03142|0|vvi:100253554|general transcription factor IIH subunit 2; K03142 transcription initiation factor TFIIH subunit 2 (A)	[KL]	--	Ssl1-like;; TFIIH C1-like domain;; von Willebrand factor type A domain	General transcription factor IIH subunit 2 OS=Arabidopsis thaliana OX=3702 GN=GTF2H2 PE=1 SV=1	--	--	GTF2H2, partial [Ginkgo biloba]
c147079.graph_c0	5666	4.7315e-09	8.33	0.16955	T/C	T:355_C:33	0.09	--	--	--	--	[R]	General function prediction only	RAVE protein 1 C terminal;; WD domain, G-beta repeat	--	--	--	WD40 repeat [Macleaya cordata]
c178810.graph_c3	370	5.3677e-09	8.27	0.19785	G/A	G:300_A:26	0.08	------
c178810.graph_c3	437	5.3943e-09	8.27	0.19194	G/A	G:307_A:27	0.08	------
c20876_f1p1_1678	1506	5.6595e-09	8.25	0.23074	G/A	G:258_A:14	0.05	[J]	Translation, ribosomal structure and biogenesis	--	--	[J]	Translation, ribosomal structure and biogenesis	tRNA synthetases class I (W and Y)	Tyrosine--tRNA ligase 1, cytoplasmic OS=Arabidopsis thaliana OX=3702 GN=At2g33840 PE=2 SV=1	--	--	tyrosine--tRNA ligase 1, cytoplasmic [Amborella trichopoda]
c31057_f1p1_2155	1132	5.6756e-09	8.25	0.16045	G/A	G:353_A:55	0.13	[M]	Cell wall/membrane/envelope biogenesis	--	--	[R]	General function prediction only	Kelch motif;; Kelch motif;; Galactose oxidase, central domain;; F-box domain	F-box/kelch-repeat protein At1g55270 OS=Arabidopsis thaliana OX=3702 GN=At1g55270 PE=2 SV=1	--	--	hypothetical protein AXG93_2269s1030 [Marchantia polymorpha subsp. ruderalis]
c170991.graph_c1	721	6.0623e-09	8.22	0.17907	T/C	T:341_C:23	0.06	--	--	--	--	--	--	--	--	--	--	unknown [Picea sitchensis]
c35739_f1p1_1425	599	6.2417e-09	8.2	0.17698	G/A	G:224_A:146	0.39	--	--	Molecular Function: aspartic-type endopeptidase activity (GO:0004190);; Biological Process: proteolysis (GO:0006508);;	--	[O]	Posttranslational modification, protein turnover, chaperones	Xylanase inhibitor N-terminal;; Eukaryotic aspartyl protease;; Xylanase inhibitor C-terminal	Aspartic proteinase nepenthesin-1 OS=Nepenthes gracilis OX=150966 GN=nep1 PE=1 SV=1	--	--	unknown [Picea sitchensis]
c29840_f1p1_1278	1097	7.498e-09	8.13	0.28291	G/C	G:154_C:54	0.26	[O]	Posttranslational modification, protein turnover, chaperones	Biological Process: glycerol ether metabolic process (GO:0006662);; Molecular Function: electron carrier activity (GO:0009055);; Cellular Component: chloroplast thylakoid membrane (GO:0009535);; Biological Process: cytochrome b6f complex assembly (GO:0010190);; Molecular Function: protein disulfide oxidoreductase activity (GO:0015035);; Molecular Function: oxidoreductase activity, acting on a sul…	--	[O]	Posttranslational modification, protein turnover, chaperones	Thioredoxin;; Thioredoxin-like;; Thioredoxin-like domain;; Thioredoxin-like;; AhpC/TSA family	Thioredoxin-like protein HCF164, chloroplastic OS=Oryza sativa subsp. japonica OX=39947 GN=Os03g0767500 PE=2 SV=1	--	--	thioredoxin-like protein HCF164, chloroplastic isoform X6 [Ananas comosus]
c184900.graph_c2	2012	9.1848e-09	8.04	0.15675	A/C	A:386_C:22	0.05	--	--	--	--	[S]	Function unknown	--	--	--	--	deoxynucleoside triphosphate triphosphohydrolase SAMHD1 homolog isoform X2 [Durio zibethinus]
c180828.graph_c0	539	9.5271e-09	8.02	0.15733	A/C	A:364_C:42	0.1	--	--	--	--	--	--	--	--	--	--	hypothetical protein 0_9551_02, partial [Pinus taeda]
c16728_f4p3_1690	1423	1.03e-08	7.99	0.23041	G/A	G:194_A:28	0.13	[G]	Carbohydrate transport and metabolism	--	--	[GC]	--	UDP-glucoronosyl and UDP-glucosyl transferase	UDP-glycosyltransferase 86A1 OS=Arabidopsis thaliana OX=3702 GN=UGT86A1 PE=2 SV=1	--	--	unknown [Picea sitchensis]
c176472.graph_c0	154	1.132e-08	7.95	0.22692	G/T	G:250_T:22	0.08	--	--	--	--	--	--	--	--	--	--	hypothetical protein MIMGU_mgv1a009366mg [Erythranthe guttata]
c16087_f1p1_3767	3500	1.2587e-08	7.9	0.17906	C/G	C:306_G:44	0.13	------
c183859.graph_c0	739	1.841e-08	7.73	0.15295	T/C	T:362_C:42	0.1	--	--	--	--	[R]	General function prediction only	--	--	--	--	ankyrin repeat and zinc finger domain-containing protein 1 [Arachis ipaensis]
c13194_f1p0_2930	879	2.0765e-08	7.68	0.25276	C/G	C:205_G:35	0.15	--	--	--	--	--	--	--	--	--	--	unknown [Picea sitchensis]
c182297.graph_c0	234	3.1422e-08	7.5	0.14863	A/T	A:382_T:22	0.05	--	--	--	--	--	--	--	--	--	--	unknown [Picea sitchensis]
c43691_f1p2_2240	1751	3.1812e-08	7.5	0.23835	C/T	C:216_T:12	0.05	--	--	--	--	--	--	--	--	--	--	uncharacterized protein LOC18424299 isoform X1 [Amborella trichopoda]
c21614_f1p0_3024	1310	3.4129e-08	7.47	0.17106	G/C	G:332_C:18	0.05	[O]	Posttranslational modification, protein turnover, chaperones	--	K04079|0|pper:PRUPE_ppa002187mg|hypothetical protein; K04079 molecular chaperone HtpG (A)	[O]	Posttranslational modification, protein turnover, chaperones	Hsp90 protein;; Hsp90 protein;; Hsp90 protein;; Hsp90 protein	Heat shock protein 82 (Fragment) OS=Nicotiana tabacum OX=4097 GN=HSP82 PE=2 SV=1	--	--	heat shock protein 83 [Prunus avium]
c169078.graph_c0	221	4.8558e-08	7.31	0.15124	G/A	G:360_A:28	0.07	--	--	--	--	[U]	Intracellular trafficking, secretion, and vesicular transport	Reticulon	Reticulon-like protein B5 OS=Arabidopsis thaliana OX=3702 GN=RTNLB5 PE=1 SV=1	--	--	unknown [Picea sitchensis]
c184772.graph_c0	2917	5.2989e-08	7.28	0.14312	C/T	C:384_T:24	0.06	--	--	--	--	[L]	Replication, recombination and repair	Timeless protein;; Timeless protein C terminal region	--	--	--	Timeless protein [Macleaya cordata]
c21577_f1p0_3151	2399	5.8729e-08	7.23	0.14231	C/T	C:381_T:27	0.07	--	--	--	--	[R]	General function prediction only	YT521-B-like domain	Zinc finger CCCH domain-containing protein 45 OS=Oryza sativa subsp. japonica OX=39947 GN=Os06g0677700 PE=4 SV=1	--	--	YTH domain-containing family protein 1 isoform X4 [Amborella trichopoda]
c2250_f2p0_2911	118	6.4625e-08	7.19	0.14304	T/G	T:365_G:39	0.1	------
c36793_f1p2_1220	444	7.445e-08	7.13	0.22659	G/T	G:231_T:19	0.08	--	--	--	--	--	--	--	Transcription factor IBH1 OS=Oryza sativa subsp. japonica OX=39947 GN=IBH1 PE=1 SV=2	--	--	unknown [Picea sitchensis]
c183874.graph_c0	262	7.7136e-08	7.11	0.20126	C/T	C:267_T:19	0.07	------
c189021.graph_c0	317	8.7906e-08	7.06	0.24411	T/A	T:208_A:14	0.06	[O]	Posttranslational modification, protein turnover, chaperones	Molecular Function: ATP binding (GO:0005524);; Biological Process: obsolete ATP catabolic process (GO:0006200);; Biological Process: transport (GO:0006810);; Molecular Function: heme-transporting ATPase activity (GO:0015439);; Biological Process: cytochrome complex assembly (GO:0017004);; Cellular Component: outer membrane-bounded periplasmic space (GO:0030288);;	--	[IR]	--	ABC transporter;; AAA domain, putative AbiEii toxin, Type IV TA system	ABC transporter I family member 1 OS=Arabidopsis thaliana OX=3702 GN=ABCI1 PE=2 SV=1	--	--	PREDICTED: ABC transporter I family member 1 [Nelumbo nucifera]
c180356.graph_c0	697	8.8151e-08	7.05	0.17477	A/G	A:303_G:19	0.06	--	--	--	--	--	--	--	--	--	--	unknown [Picea sitchensis]
c166116.graph_c0	72	9.7369e-08	7.01	0.16983	G/T	G:314_T:24	0.07	--	--	Molecular Function: ATP binding (GO:0005524);; Biological Process: defense response (GO:0006952);; Biological Process: signal transduction (GO:0007165);; Molecular Function: nucleoside-triphosphatase activity (GO:0017111);; Molecular Function: ADP binding (GO:0043531);;	--	--	--	NB-ARC domain	Disease resistance protein RML1B OS=Arabidopsis thaliana OX=3702 GN=RLM1B PE=2 SV=1	--	--	unknown [Picea sitchensis]
c178241.graph_c0	815	1.1715e-07	6.93	0.1454	C/T	C:366_T:20	0.05	--	--	--	--	--	--	GDSL/SGNH-like Acyl-Esterase family found in Pmr5 and Cas1p	--	--	--	hypothetical protein AXG93_3506s1220 [Marchantia polymorpha subsp. ruderalis]
c33388_f2p1_1446	89	1.2828e-07	6.89	0.19544	C/T	C:240_T:28	0.1	--	--	Molecular Function: DNA binding (GO:0003677);; Molecular Function: nuclease activity (GO:0004518);; Biological Process: nucleic acid phosphodiester bond hydrolysis (GO:0090305);;	--	--	--	YqaJ-like viral recombinase domain	--	--	--	unknown [Picea sitchensis]
c36482_f1p0_1705	873	1.3644e-07	6.87	0.13566	T/C	T:351_C:57	0.14	--	--	--	--	[GE]	--	Triose-phosphate Transporter family	Probable sugar phosphate/phosphate translocator At3g14410 OS=Arabidopsis thaliana OX=3702 GN=At3g14410 PE=2 SV=1	--	--	probable sugar phosphate/phosphate translocator At3g14410 [Amborella trichopoda]
c24091_f1p1_1286	573	1.404e-07	6.85	0.1861	A/G	A:272_G:18	0.06	--	--	Biological Process: response to hypoxia (GO:0001666);; Molecular Function: DNA binding (GO:0003677);; Molecular Function: transcription factor activity, sequence-specific DNA binding (GO:0003700);; Cellular Component: nucleus (GO:0005634);; Cellular Component: plasma membrane (GO:0005886);; Biological Process: regulation of transcription, DNA-templated (GO:0006355);;	K09286|4.82355e-17|pda:103712588|ethylene-responsive transcription factor 1-like; K09286 EREBP-like factor (A)	--	--	AP2 domain	Ethylene-responsive transcription factor 1 OS=Oryza sativa subsp. japonica OX=39947 GN=EREBP1 PE=1 SV=1	--	--	unknown [Picea sitchensis]
c14563_f15p6_806	12	1.492e-07	6.83	0.24803	A/C	A:196_C:12	0.06	[O]	Posttranslational modification, protein turnover, chaperones	--	K13993|1.49223e-62|cmo:103502478|17.8 kDa class I heat shock protein-like; K13993 HSP20 family protein (A)	[O]	Posttranslational modification, protein turnover, chaperones	Hsp20/alpha crystallin family	17.6 kDa class I heat shock protein 3 OS=Arabidopsis thaliana OX=3702 GN=HSP17.6C PE=2 SV=2	--	--	unknown [Picea sitchensis]
c189876.graph_c1	286	1.5163e-07	6.82	0.13887	T/G	T:374_G:20	0.05	------
c10018_f4p3_2783	2563	1.7853e-07	6.75	0.23939	T/C	T:205_C:11	0.05	[I]	Lipid transport and metabolism	--	--	--	--	PhoD-like phosphatase	--	--	--	predicted protein [Physcomitrella patens]
c9591_f1p0_1663	774	1.8546e-07	6.73	0.19943	C/T	C:217_T:13	0.06	[QV]	--	Molecular Function: monooxygenase activity (GO:0004497);; Molecular Function: iron ion binding (GO:0005506);; Molecular Function: electron carrier activity (GO:0009055);; Molecular Function: oxidoreductase activity, acting on paired donors, with incorporation or reduction of molecular oxygen (GO:0016705);; Molecular Function: heme binding (GO:0020037);; Biological Process: oxidation-reduction pro…	K13083|3.34132e-162|vvi:100261319|F3'5'H; flavonoid 3'5' hydroxylase; K13083 flavonoid 3',5'-hydroxylase [EC:1.14.13.88] (A)	[Q]	Secondary metabolites biosynthesis, transport and catabolism	Cytochrome P450;; Cytochrome P450	Flavonoid 3&apos;,5&apos;-hydroxylase 2 OS=Petunia hybrida OX=4102 GN=CYP75A3 PE=2 SV=1	--	--	unknown [Picea sitchensis]
c15440_f5p3_1235	315	2.03e-07	6.69	0.23321	A/G	A:204_G:18	0.08	--	--	Biological Process: maltose metabolic process (GO:0000023);; Biological Process: photosystem II assembly (GO:0010207);; Biological Process: starch biosynthetic process (GO:0019252);; Biological Process: positive regulation of catalytic activity (GO:0043085);;	--	--	--	Domain of unknown function (DUF1995)	--	--	--	PREDICTED: uncharacterized protein LOC103969383 [Musa acuminata subsp. malaccensis]
c178007.graph_c0	506	2.0315e-07	6.69	0.1325	G/T	G:377_T:31	0.08	--	--	--	K20102|3.59507e-138|cic:CICLE_v10027973mg|hypothetical protein (A)	[R]	General function prediction only	YT521-B-like domain;; YT521-B-like domain	30-kDa cleavage and polyadenylation specificity factor 30 OS=Arabidopsis thaliana OX=3702 GN=CPSF30 PE=1 SV=1	--	--	uncharacterized protein LOC18034676 isoform X1 [Citrus clementina]
c178007.graph_c0	1352	2.0315e-07	6.69	0.1325	T/C	T:377_C:31	0.08	--	--	--	K20102|3.59507e-138|cic:CICLE_v10027973mg|hypothetical protein (A)	[R]	General function prediction only	YT521-B-like domain;; YT521-B-like domain	30-kDa cleavage and polyadenylation specificity factor 30 OS=Arabidopsis thaliana OX=3702 GN=CPSF30 PE=1 SV=1	--	--	uncharacterized protein LOC18034676 isoform X1 [Citrus clementina]
c179235.graph_c0	1576	2.1461e-07	6.67	0.15397	C/T	C:309_T:45	0.13	--	--	--	--	--	--	--	--	--	--	hypothetical protein CRG98_040795 [Punica granatum]
c188786.graph_c1	4394	2.1537e-07	6.67	0.11645	T/C	T:206_C:202	0.5	[J]	Translation, ribosomal structure and biogenesis	Molecular Function: RNA binding (GO:0003723);; Molecular Function: ATP binding (GO:0005524);; Molecular Function: ATP-dependent helicase activity (GO:0008026);;	--	[A]	RNA processing and modification	Helicase associated domain (HA2);; Oligonucleotide/oligosaccharide-binding (OB)-fold;; Helicase conserved C-terminal domain;; S1 RNA binding domain;; DEAD/DEAH box helicase	Probable pre-mRNA-splicing factor ATP-dependent RNA helicase DEAH5 OS=Arabidopsis thaliana OX=3702 GN=At3g26560 PE=1 SV=2	--	--	hypothetical protein M569_01376, partial [Genlisea aurea]
c179680.graph_c0	3972	2.154e-07	6.67	0.13204	T/A	T:355_A:53	0.13	--	--	--	--	[KB]	--	Methyl-CpG binding domain	Methyl-CpG-binding domain-containing protein 5 OS=Arabidopsis thaliana OX=3702 GN=MBD5 PE=1 SV=1	--	--	methyl-CpG-binding domain-containing protein 5 isoform X3 [Amborella trichopoda]
c166755.graph_c0	286	2.3745e-07	6.62	0.19369	G/A	G:243_A:23	0.09	--	--	--	--	--	--	Domain of unknown function (DUF4228)	--	--	--	unknown [Picea sitchensis]
c193549.graph_c0	3398	2.4126e-07	6.62	0.16523	A/T	A:305_T:19	0.06	--	--	--	--	--	--	Transposase family tnp2;; Transposase family tnp2;; Domain of unknown function (DUF4218);; Transposase family tnp2	--	--	--	uncharacterized protein LOC110759589 [Prunus avium]
c52205_f1p1_1819	1712	2.8454e-07	6.55	0.16119	C/T	C:277_T:35	0.11	--	--	--	K11984|6.69737e-81|obr:102716257|U4/U6.U5 tri-snRNP-associated protein 1-like; K11984 U4/U6.U5 tri-snRNP-associated protein 1 (A)	[A]	RNA processing and modification	SART-1 family;; SART-1 family;; SART-1 family	SART-1 family protein DOT2 OS=Arabidopsis thaliana OX=3702 GN=DOT2 PE=1 SV=1	--	--	SART-1 family protein DOT2 [Amborella trichopoda]
c2900_f1p2_1242	270	2.8682e-07	6.54	0.22564	C/G	C:206_G:14	0.06	--	--	Cellular Component: Golgi apparatus (GO:0005794);; Molecular Function: carbon-monoxide oxygenase activity (GO:0008805);; Biological Process: response to sucrose (GO:0009744);; Biological Process: response to glucose (GO:0009749);; Biological Process: response to fructose (GO:0009750);; Cellular Component: integral component of membrane (GO:0016021);;	K08360|1.33091e-111|vvi:100251417|probable transmembrane ascorbate ferrireductase 2; K08360 cytochrome b-561 (A)	[C]	Energy production and conversion	Eukaryotic cytochrome b561	Probable transmembrane ascorbate ferrireductase 2 OS=Arabidopsis thaliana OX=3702 GN=CYB561B PE=1 SV=1	--	--	unknown [Picea sitchensis]
c161393.graph_c0	272	3.1475e-07	6.5	0.13134	T/C	T:380_C:22	0.05	--	--	--	--	--	--	GDP-fucose protein O-fucosyltransferase	Protein MANNAN SYNTHESIS-RELATED 1 OS=Arabidopsis thaliana OX=3702 GN=MSR1 PE=2 SV=1	--	--	unknown [Picea sitchensis]
c18750_f1p1_2083	1484	3.28e-07	6.48	0.12868	A/G	A:372_G:36	0.09	[O]	Posttranslational modification, protein turnover, chaperones	Biological Process: metabolic process (GO:0008152);; Molecular Function: peptidase activity (GO:0008233);;	--	--	--	Subtilase family;; PA domain	Subtilisin-like protease SBT5.3 OS=Arabidopsis thaliana OX=3702 GN=AIR3 PE=2 SV=1	--	--	hypothetical protein AQUCO_00500349v1 [Aquilegia coerulea]
c20576_f1p1_3423	866	3.3614e-07	6.47	0.12849	T/A	T:371_A:37	0.09	--	--	--	--	[B]	Chromatin structure and dynamics	ATP-utilising chromatin assembly and remodelling N-terminal;; DDT domain;; Williams-Beuren syndrome DDT (WSD), D-TOX E motif	Homeobox-DDT domain protein RLT1 OS=Arabidopsis thaliana OX=3702 GN=RLT1 PE=1 SV=1	--	--	PREDICTED: DDT domain-containing protein DDB_G0282237 [Nelumbo nucifera]
c190396.graph_c0	1327	3.5666e-07	6.45	0.16518	T/C	T:293_C:27	0.08	--	--	Molecular Function: nucleotide binding (GO:0000166);;	--	--	--	NB-ARC domain	Disease resistance-like protein DSC2 OS=Arabidopsis thaliana OX=3702 GN=DSC2 PE=1 SV=1	--	--	similar to resistance gene; region between conserved kinase-2 and P-Loop domains, partial [Pinus radiata]
c8825_f1p0_1733	110	4.0459e-07	6.39	0.20651	T/C	T:240_C:14	0.06	--	--	--	K09286|3.04029e-21|sita:101785711|ethylene-responsive transcription factor 1-like; K09286 EREBP-like factor (A)	--	--	AP2 domain	Ethylene-responsive transcription factor ERF071 OS=Arabidopsis thaliana OX=3702 GN=ERF071 PE=2 SV=1	--	--	ethylene responsive element binding protein, partial [Pinus sylvestris]
c149011.graph_c1	124	4.5428e-07	6.34	0.20811	A/C	A:224_C:12	0.05	--	--	--	--	--	--	C2 domain	--	--	--	unknown [Picea sitchensis]
c190690.graph_c2	1735	4.8312e-07	6.32	0.12712	T/A	T:351_A:51	0.13	--	--	Cellular Component: mitochondrial inner membrane (GO:0005743);; Cellular Component: vacuolar membrane (GO:0005774);; Cellular Component: peroxisomal membrane (GO:0005778);; Cellular Component: plasma membrane (GO:0005886);; Biological Process: fatty acid beta-oxidation (GO:0006635);; Cellular Component: integral component of membrane (GO:0016021);; Biological Process: NAD transport (GO:0043132);;…	K13354|1.02621e-69|obr:102703764|peroxisomal nicotinamide adenine dinucleotide carrier-like; K13354 solute carrier family 25 (peroxisomal adenine nucleotide transporter), member 17 (A)	[C]	Energy production and conversion	Mitochondrial carrier protein;; Mitochondrial carrier protein	Peroxisomal nicotinamide adenine dinucleotide carrier OS=Arabidopsis thaliana OX=3702 GN=PXN PE=1 SV=1	--	--	hypothetical protein POPTR_010G192600v3 [Populus trichocarpa]
c181503.graph_c0	2193	5.4619e-07	6.26	0.13195	A/G	A:310_G:74	0.19	--	--	--	--	--	--	--	--	--	--	unknown [Picea sitchensis]
c165999.graph_c0	479	5.6609e-07	6.25	0.12478	G/A	G:383_A:23	0.06	[T]	Signal transduction mechanisms	--	--	[S]	Function unknown	Armadillo/beta-catenin-like repeat;; U-box domain;; HEAT repeats;; Neurochondrin	U-box domain-containing protein 12 OS=Oryza sativa subsp. japonica OX=39947 GN=PUB12 PE=2 SV=1	--	--	U-box domain-containing protein 14 [Hevea brasiliensis]
c31894_f1p2_3448	2529	5.6829e-07	6.25	0.24355	G/A	G:146_A:62	0.3	[K]	Transcription	--	--	--	--	Leucine rich repeat;; Leucine Rich repeats (2 copies);; Leucine Rich Repeat;; Leucine rich repeat N-terminal domain;; Leucine rich repeat;; Leucine Rich Repeat;; Leucine Rich repeats (2 copies);; Protein tyrosine kinase;; Protein kinase domain	LRR receptor-like serine/threonine-protein kinase FLS2 OS=Arabidopsis thaliana OX=3702 GN=FLS2 PE=1 SV=1	--	--	hypothetical protein POPTR_005G030800v3 [Populus trichocarpa]
c189240.graph_c0	1672	5.9606e-07	6.22	0.1239	T/G	T:377_G:31	0.08	[K]	Transcription	--	--	[T]	Signal transduction mechanisms	Leucine rich repeat;; Leucine Rich repeats (2 copies);; Leucine-rich repeat	--	--	--	hypothetical protein PHYPA_001344 [Physcomitrella patens]
c25185_f2p0_1735	1684	6.0981e-07	6.21	0.22699	T/G	T:192_G:20	0.09	[C]	Energy production and conversion	Molecular Function: oxidoreductase activity (GO:0016491);;	--	--	--	Berberine and berberine like;; FAD binding domain	Reticuline oxidase OS=Papaver somniferum OX=3469 GN=BBE1 PE=2 SV=1	--	--	reticuline oxidase-like [Durio zibethinus]
c34350_f1p2_2602	1979	6.2048e-07	6.21	0.15525	C/A	C:306_A:24	0.07	--	--	--	--	--	--	Viral movement protein (MP)	--	--	--	hypothetical protein CDL12_07433 [Handroanthus impetiginosus]
c189240.graph_c1	489	6.3645e-07	6.2	0.12381	G/C	G:377_C:29	0.07	--	--	--	--	--	--	Leucine Rich repeats (2 copies)	--	--	--	hypothetical protein PHYPA_001344 [Physcomitrella patens]
c177633.graph_c2	1227	6.4211e-07	6.19	0.10787	T/C	T:387_C:21	0.05	--	--	Molecular Function: zinc ion binding (GO:0008270);;	--	--	--	--	--	--	--	tnf receptor-associated factor 4 [Quercus suber]
c180214.graph_c1	568	6.7187e-07	6.17	0.23251	T/A	T:197_A:11	0.05	--	--	--	--	[R]	General function prediction only	--	Retrovirus-related Pol polyprotein from transposon TNT 1-94 OS=Nicotiana tabacum OX=4097 PE=2 SV=1	--	--	hypothetical protein ABT39_MTgene3828 (mitochondrion) [Picea glauca]
c2429_f2p1_2460	656	6.8823e-07	6.16	0.14585	G/A	G:314_A:26	0.08	--	--	Cellular Component: mitochondrion (GO:0005739);; Cellular Component: vacuolar membrane (GO:0005774);; Cellular Component: endoplasmic reticulum (GO:0005783);; Cellular Component: Golgi apparatus (GO:0005794);; Cellular Component: plasma membrane (GO:0005886);; Biological Process: N-terminal protein myristoylation (GO:0006499);; Cellular Component: plasmodesma (GO:0009506);; Biological Process: ph…	--	[E]	Amino acid transport and metabolism	Nicastrin;; Peptidase family M28	--	--	--	nicalin [Amborella trichopoda]
c2250_f2p0_2911	418	7.4359e-07	6.13	0.12268	C/T	C:365_T:41	0.1	------
c156496.graph_c0	580	9.2167e-07	6.04	0.12519	G/A	G:364_A:30	0.08	[T]	Signal transduction mechanisms	--	K17302|4.29677e-77|gmx:100794473|coatomer subunit beta'-2-like; K17302 coatomer, subunit beta' (A)	[U]	Intracellular trafficking, secretion, and vesicular transport	WD domain, G-beta repeat	Coatomer subunit beta&apos;-2 OS=Arabidopsis thaliana OX=3702 GN=At1g52360 PE=1 SV=1	--	--	hypothetical protein GLYMA_13G3602002, partial [Glycine max]
c178713.graph_c0	174	9.5737e-07	6.02	0.12733	C/G	C:200_G:188	0.48	--	--	Molecular Function: DNA binding (GO:0003677);; Molecular Function: chromatin binding (GO:0003682);;	K09422|1.18195e-12|pxb:103927483|transcription repressor MYB6-like; K09422 myb proto-oncogene protein, plant (A)	--	--	Myb-like DNA-binding domain	Transcription factor TRY OS=Arabidopsis thaliana OX=3702 GN=TRY PE=1 SV=1	--	--	unknown [Picea sitchensis]
c19795_f1p0_1763	107	9.5989e-07	5.29	0.18661	T/C	T:155_C:69	0.31	[QV]	--	Molecular Function: monooxygenase activity (GO:0004497);; Molecular Function: iron ion binding (GO:0005506);; Molecular Function: electron carrier activity (GO:0009055);; Cellular Component: integral component of membrane (GO:0016021);; Molecular Function: oxidoreductase activity, acting on paired donors, with incorporation or reduction of molecular oxygen (GO:0016705);; Molecular Function: heme …	--	[QI]	--	Cytochrome P450	Cytochrome P450 720B2 OS=Pinus taeda OX=3352 GN=CYP720B2 PE=2 SV=1	--	--	CYP720B10 [Pinus banksiana]
