# Supplementary material for: A transcriptomic variation map provides insights into the genetic basis of Pinus massoniana Lamb. evolution and the association with oleoresin yield
Source: BMC Plant Biol. 2020 Aug 13;20:375. doi: 10.1186/s12870-020-02577-z (PMC7427074; doi:10.1186/s12870-020-02577-z)
Supplement: Supplementary file 14 — Additional file 14 Table S10. Origin of the 204 clones of masson pine [file 12870_2020_2577_MOESM14_ESM.xlsx]

## Sheet: Sheet1
Table S10 Origin of the 204 clones of masson pine
Accession	Clone	Origin	Longitude	Latitude
T22	3-2	Anhui, China	118°13′36.81″	30°23′35.54″
T23	3-3	Anhui, China	118°13′57.81″	30°32′28.65″
T24	3-4	Anhui, China	118°13′49.40″	30°28′55.39″
T25	3-5	Anhui, China	118°23′17.84″	30°37′44.37″
T26	3-6	Anhui, China	118°20′52.21″	30°34′12.07″
T27	3-7	Anhui, China	118°28′20.95″	29°54′59.34″
T28	3-8	Anhui, China	118°03′03.96″	29°42′51.45″
T29	3-9	Anhui, China	118°02′48.40″	29°35′45.96″
T30	3-10	Anhui, China	118°12′01.11″	29°42′45.16″
T31	3-11	Anhui, China	117°23′37.68″	29°57′21.79″
T33	3-13	Anhui, China	117°36′48.46″	29°53′44.35″
T189	3-14	Anhui, China	117°43′45.18″	30°02′32.67″
T34	3-15	Anhui, China	117°37′32.16″	29°40′15.16″
T186	3-16	Anhui, China	117°56′54.81″	29°36′26.06″
T35	3-17	Anhui, China	118°03′15.66″	29°48′10.64″
T188	3-18	Anhui, China	117°45′26.50″	29°46′35.03″
T187	3-19	Anhui, China	117°22′24.45″	29°54′28.47″
T190	3-20	Anhui, China	117°57′17.67″	29°36′22.68″
T173	13-6	Sichuan, China	103°22′45.45″	29°48′19.05″
T174	13-7	Sichuan, China	103°52′59.89″	29°11′23.85″
T175	13-8	Sichuan, China	104°42′36.57″	28°32′39.74″
T222	13-9	Sichuan, China	104°43′48.51″	28°39′38.73″
T157	13-12	Sichuan, China	105°07′29.48″	28°38′09.35″
T177	13-14	Sichuan, China	104°38′25.53″	28°52′57.65″
T178	13-15	Sichuan, China	105°29′20.93″	28°15′49.48″
T179	13-16	Sichuan, China	104°46′57.02″	28°10′39.80″
T169	13-1	Chongqing, China	108°19′35.26″	30°03′43.03″
T170	13-2	Chongqing, China	108°6′50.94″	29°59′58.84″
T171	13-4	Chongqing, China	107°25′53.61″	29°18′27.26″
T172	13-5	Chongqing, China	120°41′22.11″	28°53′51.43″
T176	13-13	Chongqing, China	107°25′11.53″	28°56′43.51″
T180	13-17	Chongqing, China	106°14′01.20″	29°21′06.01″
T181	13-18	Chongqing, China	107°11′11.13″	28°59′15.34″
T182	13-19	Chongqing, China	106°00′37.55″	29°16′40.60″
T183	13-20	Chongqing, China	106°15′57.23″	29°00′36.17″
T184	13-21	Chongqing, China	105°59′17.75″	29°51′00.24″
T185	13-22	Chongqing, China	105°45′03.18″	29°34′25.66″
T87	9-1	Fujian, China	118°14′50.05″	27°25′32.23″
T88	9-2	Fujian, China	118°00′00.33″	27°23′09.34″
T89	9-3	Fujian, China	117°31′13.06″	27°27′04.97″
T90	9-4	Fujian, China	117°24′04.32″	27°37′38.76″
T15	9-5	Fujian, China	117°16′56.36″	27°36′32.71″
T91	9-6	Fujian, China	118°42′13.32″	27°35′46.52″
T92	9-7	Fujian, China	117°26′07.01″	26°05′11.72″
T191	9-8	Fujian, China	117°27′42.08″	26°05′48.65″
T93	9-9	Fujian, China	116°49′00.98″	26°10′40.11″
T94	9-10	Fujian, China	117°15′55.18″	26°56′10.56″
T95	9-11	Fujian, China	117°10′32.88″	26°54′00.43″
T96	9-12	Fujian, China	119°30′17.24″	27°27′37.94″
T97	9-13	Fujian, China	116°09′44.52″	25°11′38.56″
T98	9-14	Fujian, China	116°04′58.33″	25°06′22.24″
T99	9-15	Fujian, China	116°10′21.63″	24°56′50.73″
T100	9-16	Fujian, China	116°09′27.94″	25°49′35.68″
T101	9-17	Fujian, China	119°59′31.95″	27°17′52.97″
T102	9-18	Fujian, China	119°36′16.50″	27°29′20.39″
T16	9-20	Fujian, China	119°43′25.78″	27°31′45.61″
T220	9-21	Fujian, China	119°35′37.05″	27°27′48.61″
T104	10-1	Guangdong. China	113°48′47.44″	25°11′03.84″
T105	10-2	Guangdong. China	113°47′07.25″	25°11′10.02″
T106	10-3	Guangdong. China	113°42′19.86″	25°14′29.61″
T17	10-4	Guangdong. China	112°36′54.01″	24°47′57.19″
T107	10-5	Guangdong. China	112°32′17.77″	24°54′15.73″
T108	10-6	Guangdong. China	113°36′37.05″	24°18′43.06″
T109	10-7	Guangdong. China	113°38′23.11″	24°20′07.59″
T110	10-8	Guangdong. China	113°36′56.60″	24°23′15.01″
T111	10-9	Guangdong. China	113°36′50.08″	24°21′44.36″
T18	10-10	Guangdong. China	115°50′16.72″	24°13′55.24″
T113	10-12	Guangdong. China	116°35′36.37″	23°33′32.83″
T115	10-14	Guangdong. China	116°35′21.27″	23°26′35.74″
T116	10-15	Guangdong. China	115°26′20.30″	23°08′36.90″
T117	10-16	Guangdong. China	115°13′53.99″	23°04′39.40″
T118	10-17	Guangdong. China	110°57′53.42″	21°59′12.91″
T119	10-18	Guangdong. China	110°57′33.16″	22°23′45.76″
T120	10-19	Guangdong. China	111°02′21.44″	22°25′29.03″
T121	10-20	Guangdong. China	110°56′49.56″	22°21′15.44″
T123	11-2	Guangxi, China	108°12′40.88″	24°08′10.85″
T124	11-3	Guangxi, China	110°42′47.27″	24°33′59.99″
T125	11-4	Guangxi, China	107°52′40.27″	24°14′46.25″
T19	11-5	Guangxi, China	108°12′14.16″	24°18′25.35″
T126	11-6	Guangxi, China	110°39′29.86″	24°37′29.68″
T127	11-7	Guangxi, China	110°13′00.87″	22°51′43.14″
T128	11-8	Guangxi, China	106°46′46.05″	22°18′14.84″
T129	11-9	Guangxi, China	106°44′52.69″	22°7′14.24″
T130	11-10	Guangxi, China	109°36′18.74″	24°25′33.64″
T131	11-11	Guangxi, China	109°33′17.56″	24°24′58.77″
T132	11-12	Guangxi, China	109°33′59.23″	24°23′35.54″
T133	11-13	Guangxi, China	110°33′16.17″	22°24′46.17″
T134	11-14	Guangxi, China	106°55′39.89″	22°08′24.02″
T135	11-15	Guangxi, China	111°18′15.97″	23°49′20.17″
T136	11-16	Guangxi, China	111°23′21.41″	23°44′33.89″
T137	11-17	Guangxi, China	108°45′25.04″	24°40′00.49″
T138	11-18	Guangxi, China	108°36′29.69″	24°47′05.22″
T139	11-19	Guangxi, China	108°35′51.24″	24°50′32.06″
T140	11-20	Guangxi, China	106°42′36.14″	23°28′23.34″
T141	11-21	Guangxi, China	106°55′23.60″	23°40′54.49″
T142	11-22	Guangxi, China	107°28′26.58″	23°43′26.04″
T143	11-23	Guangxi, China	109°36′27.21″	22°52′00.48″
T144	11-24	Guangxi, China	109°26′10.53″	22°30′37.54″
T20	11-25	Guangxi, China	110°36′44.06″	22°34′54.01″
T204	11-26	Guangxi, China	107°28′26.58″	23°43′26.04″
T205	11-27	Guangxi, China	108°53′47.94″	23°51′02.70″
T195	11-28	Guangxi, China	109°8′51.97″	24°59′59.74″
T196	11-29	Guangxi, China	110°10′59.52″	22°36′34.92″
T216	11-31	Guangxi, China	111°25′04.54″	24°06′31.01″
T145	12-1	Guizhou, China	107°57′20.97″	26°58′41.86″
T146	12-2	Guizhou, China	107°55′00.45″	27°00′08.71″
T147	12-3	Guizhou, China	107°49′37.50″	27°10′40.48″
T148	12-4	Guizhou, China	108°14′31.72″	26°51′17.93″
T149	12-5	Guizhou, China	108°18′30.90″	26°54′37.86″
T150	12-6	Guizhou, China	107°58′05.24″	26°55′13.22″
T151	12-7	Guizhou, China	108°00′33.78″	27°02′45.35″
T152	12-8	Guizhou, China	108°03′41.56″	27°01′16.98″
T154	12-10	Guizhou, China	108°05′16.11″	27°01′14.22″
T155	12-11	Guizhou, China	108°03′41.56″	27°01′16.98″
T156	12-12	Guizhou, China	108°14′46.09″	27°03′42.89″
T223	12-13	Guizhou, China	107°51′49.85″	26°58′09.35″
T159	12-15	Guizhou, China	108°43′26.22″	27°23′32.14″
T161	12-17	Guizhou, China	108°48′06.12″	27°21′59.92″
T162	12-18	Guizhou, China	108°51′50.26″	27°14′58.30″
T163	12-19	Guizhou, China	108°05′39.87″	26°57′59.49″
T164	12-20	Guizhou, China	107°50′13.79″	26°56′07.40″
T165	12-21	Guizhou, China	108°43′33.45″	27°17′04.41″
T166	12-22	Guizhou, China	108°43′14.56″	27°19′42.30″
T167	12-23	Guizhou, China	108°38′35.60″	27°12′47.28″
T168	12-24	Guizhou, China	108°34′45.51″	27°14′27.21″
T218	12-25	Guizhou, China	108°27′46.48″	26°48′50.59″
T197	12-27	Guizhou, China	106°59′12.36″	27°04′23.87″
T206	12-28	Guizhou, China	106°58′48.02″	27°02′56.89″
T75	7-1	Hunan, China	111°36′48.55″	28°46′33.06″
T10	7-2	Hunan, China	111°09′36.96″	28°04′33.09″
T11	7-3	Hunan, China	110°30′09.58″	28°50′56.56″
T12	7-4	Hunan, China	113°33′30.83″	25°44′32.15″
T13	7-5	Hunan, China	110°02′12.05″	26°42′03.47″
T76	7-6	Hunan, China	112°39′28.92″	29°26′07.47″
T77	7-7	Hunan, China	110°04′09.35″	26°42′08.20″
T78	7-8	Hunan, China	110°06′43.19″	26°44′07.21″
T79	7-9	Hunan, China	110°28′22.00″	26°51′40.71″
T81	7-11	Hunan, China	110°28′40.07″	26°49′49.89″
T82	7-12	Hunan, China	110°33′03.52″	26°24′57.24″
T83	7-14	Hunan, China	112°56′19.89″	28°13′40.00″
T84	7-15	Hunan, China	113°04′30.19″	25°39′08.41″
T14	7-16	Hunan, China	112°22′33.18″	29°17′55.72″
T85	7-17	Hunan, China	112°44′10.26″	29°24′07.09″
T86	7-18	Hunan, China	113°22′35.24″	25°38′51.68″
T203	7-19	Hunan, China	113°23′23.93″	28°41′13.64″
T58	6-1	Jiangxi, China	116°22′18.03″	26°49′10.26″
T59	6-2	Jiangxi, China	116°26′29.44″	26°52′38.70″
T60	6-3	Jiangxi, China	116°19′32.72″	26°50′14.16″
T61	6-4	Jiangxi, China	116°28′36.20″	26°52′37.10″
T62	6-5	Jiangxi, China	116°28′35.29″	26°54′22.91″
T63	6-6	Jiangxi, China	116°28′33.46″	26°57′54.55″
T64	6-7	Jiangxi, China	116°26′25.69″	26°59′41.85″
T08	6-8	Jiangxi, China	116°22′15.03″	26°54′27.55″
T65	6-9	Jiangxi, China	117°35′43.96″	29°05′58.77″
T66	6-10	Jiangxi, China	117°42′04.11″	28°49′58.86″
T67	6-11	Jiangxi, China	116°20′04.23″	27°01′31.97″
T68	6-12	Jiangxi, China	116°22′16.03″	26°52′41.79″
T199	6-13	Jiangxi, China	116°15′58.39″	26°49′14.77″
T69	6-14	Jiangxi, China	116°15′55.12″	26°54′31.90″
T70	6-15	Jiangxi, China	116°17′58.53″	26°59′47.64″
T09	6-16	Jiangxi, China	115°59′05.06″	26°52′56.54″
T71	6-17	Jiangxi, China	115°19′07.97″	26°58′28.75″
T72	6-18	Jiangxi, China	115°19′00.26″	27°05′29.67″
T73	6-19	Jiangxi, China	115°31′31.64″	27°08′57.07″
T74	6-20	Jiangxi, China	115°29′39.86″	26°54′55.12″
T212	6-22	Jiangxi, China	115°19′11.82″	26°54′58.28″
T213	6-23	Jiangxi, China	115°44′17.70″	26°58′20.28″
T214	6-24	Jiangxi, China	114°45′04.96″	27°42′13.11″
T215	6-25	Jiangxi, China	114°38′46.03″	27°45′41.05″
T217	6-26	Jiangxi, China	114°30′14.15″	27°54′22.08″
T200	6-27	Jiangxi, China	114°36′46.95″	27°42′10.59″
T219	6-28	Jiangxi, China	114°42′57.78″	27°43′57.45″
T201	6-29	Jiangxi, China	114°40′55.89″	27°42′11.91″
T202	6-30	Jiangxi, China	114°36′44.23″	27°43′55.47″
T36	5-1	Zhejiang, China	121°38′16.32″	30°03′05.95″
T37	5-2	Zhejiang, China	121°28′28.03″	30°01′36.60″
T38	5-3	Zhejiang, China	121°13′32.94″	30°12′40.55″
T39	5-4	Zhejiang, China	121°38′24.47″	30°04′54.44″
T40	5-5	Zhejiang, China	121°35′51.65″	30°03′10.85″
T41	5-6	Zhejiang, China	121°28′13.71″	29°57′59.90″
T42	5-7	Zhejiang, China	121°35′58.76″	30°04′59.03″
T43	5-8	Zhejiang, China	121°33′18.70″	30°01′27.03″
T44	5-9	Zhejiang, China	121°33′10.96″	29°59′38.82″
T45	5-10	Zhejiang, China	121°26′41.96″	30°10′43.24″
T221	5-11	Zhejiang, China	120°41′30.90″	28°49′12.48″
T46	5-12	Zhejiang, China	120°38′32.92″	28°48′53.56″
T207	5-13	Zhejiang, China	120°39′35.70″	28°58′16.53″
T07	5-14	Zhejiang, China	120°51′37.11″	29°05′03.98″
T47	5-15	Zhejiang, China	120°42′05.70″	29°01′47.45″
T48	5-16	Zhejiang, China	120°56′12.95″	29°03′06.13″
T49	5-17	Zhejiang, China	120°32′35.92″	28°58′30.62″
T50	5-18	Zhejiang, China	120°40′00.41″	29°07′15.69″
T51	5-19	Zhejiang, China	120°53′42.04″	28°59′35.17″
T52	5-20	Zhejiang, China	120°15′02.20″	28°28′32.90″
T53	5-21	Zhejiang, China	120°40′41.43″	28°31′14.00″
T54	5-22	Zhejiang, China	119°21′42.08″	28°15′41.07″
T55	5-23	Zhejiang, China	119°15′49.72″	29°43′13.41″
T56	5-24	Zhejiang, China	119°09′27.50″	29°56′08.67″
T57	5-25	Zhejiang, China	119°05′07.89″	30°01′34.45″
T208	5-26	Zhejiang, China	121°33′32.94″	30°01′27.03″
T209	5-27	Zhejiang, China	119°30′59.87″	28°20′59.68″
T198	5-28	Zhejiang, China	119°38′29.71″	28°38′39.44″
T210	5-29	Zhejiang, China	119°31′54.69″	28°47′46.87″
T211	5-30	Zhejiang, China	119°24′45.98″	29°41′33.48″
